# Supplementary material for: (1,4,7,10,13,16-Hexaoxacyclo­octa­deca­ne)dimethyl­indium(III) trifluoro­methane­sulfonate
Source: Acta Crystallogr Sect E Struct Rep Online. 2011 Jan 22;67(Pt 2):m233–4. doi: 10.1107/S1600536811001899 (PMC3051716; doi:10.1107/S1600536811001899)
Supplement: Supplementary file 1 [file e-67-0m233-sup1.cif]

##############################################################################
###                                                                        ###
###        Electronic paper (Acta Crystallographica Section E)             ###
###                                                                        ###
##############################################################################
#                                                                            #
# This CIF contains the data in a paper accepted for publication in Acta     #
# Crystallographica Section E. It conforms to the requirements of Notes      #
# for Authors for Section E, and has been peer reviewed under the auspices   #
# of the IUCr Commission on Journals.                                        #
#                                                                            #
# Full details of the Crystallographic Information File format               #
# are given in the paper "The Crystallographic Information File (CIF):       #
# a New Standard Archive File for Crystallography" by S. R. Hall, F. H.      #
# Allen and I. D. Brown [Acta Cryst. (1991), A47, 655-685].                  #
#                                                                            #
# The current version of the core CIF dictionary is obtainable from          #
# ftp://ftp.iucr.org/pub/cif_core.dic. The current version number is 2.4.    #
#                                                                            #
# Software is freely available for graphical display of the structure(s) in  #
# this CIF.  For information consult the CIF home page http://www.iucr.org/  #
# cif/home.html                                                              #
#                                                                            #
# This file may be used for bona fide research purposes within the           #
# scientific community so long as proper attribution is given to the journal # 
# article from which it was obtained.                                        #
#                                                                            #
##############################################################################
                                             
data_global
_audit_creation_method     'from SHELXL97 CIF and IUCr SHELXL97-template'
_journal_date_recd_electronic     2010-12-09
_journal_date_accepted     2011-01-12
_journal_name_full     'Acta Crystallographica, Section E'
_journal_year     2011
_journal_volume     67
_journal_issue      2
_journal_page_first     m233
_journal_page_last     m234
_journal_paper_category     QM
_journal_coeditor_code     LH5188
_publ_contact_author_name     'Prof. Charles L. B. Macdonald'
_publ_contact_author_address
;
Department of Chemistry and Biochemistry
University of Windsor
Windsor, Ontario N9B 3P4
Canada
;
_publ_contact_author_email     'cmacd@uwindsor.ca'
_publ_contact_author_fax     '(519) 973-7098'
_publ_contact_author_phone     '(519) 253-3000'
_publ_section_title
;
(1,4,7,10,13,16-Hexaoxacyclooctadecane)dimethylindium(III)
trifluoromethanesulfonate
;
loop_
    _publ_author_name
    _publ_author_footnote
    _publ_author_address
    'Cooper, Benjamin F. T.' .
;
Department of Chemistry and Biochemistry
University of Windsor
Windsor, Ontario
Canada N9B 3P4
;
    'Macdonald, Charles L. B.' .
;
Department of Chemistry and Biochemistry
University of Windsor
Windsor, Ontario
Canada N9B 3P4
;
_refine_ls_abs_structure_details     ?
data_I
_chemical_name_systematic
;
(1,4,7,10,13,16-Hexaoxacyclooctadecane)dimethylindium(III)
trifluoromethanesulfonate
;
_chemical_name_common
                '[18]crown-6 adduct of dimethylindium trifluoromethanesulfonate'
_chemical_formula_moiety     'C14 H30 In O6 +, C F3 O3 S -'
_chemical_formula_sum     'C15 H30 F3 In O9 S'
_chemical_formula_iupac     '[In (C H3)2 (C12 H24 O6)] (C F3 O3 S)'
_chemical_formula_weight     558.27
_chemical_melting_point     428
_symmetry_cell_setting     monoclinic
_symmetry_space_group_name_H-M     'P 21/c'
_symmetry_space_group_name_Hall     '-P 2ybc'
loop_
    _symmetry_equiv_pos_as_xyz
    'x, y, z'
    '-x, y+1/2, -z+1/2'
    '-x, -y, -z'
    'x, -y-1/2, z-1/2'
_cell_length_a     12.9580(19)
_cell_length_b     12.7242(19)
_cell_length_c     14.683(2)
_cell_angle_alpha     90.00
_cell_angle_beta     112.801(2)
_cell_angle_gamma     90.00
_cell_volume     2231.8(6)
_cell_formula_units_Z     4
_cell_measurement_reflns_used     7679
_cell_measurement_theta_min     2.20
_cell_measurement_theta_max     27.95
_cell_measurement_temperature     173(2)
_exptl_crystal_description     prism
_exptl_crystal_colour     colourless
_exptl_crystal_size_max     0.20
_exptl_crystal_size_mid     0.10
_exptl_crystal_size_min     0.10
_exptl_crystal_density_diffrn     1.662
_exptl_crystal_density_meas     ?
_exptl_crystal_density_method     'not measured'
_exptl_crystal_F_000     1136
_exptl_absorpt_coefficient_mu     1.219
_exptl_absorpt_correction_type     multi-scan
_exptl_absorpt_process_details     '(SADABS; Bruker, 2000)'
_exptl_absorpt_correction_T_min     0.7926
_exptl_absorpt_correction_T_max     0.8878
_exptl_special_details
;
The data crystal was coated in mineral oil and placed rapidly in the cold
nitrogen stream of the Kryoflex low-temperature device.
Spectroscopic and physical data: dp 155 \%C ^1^H NMR (C~6~D~6~): \d= 3.057 (s;
CH~2~, 24H), \d= -0.021 (s, CH~3~, 6H) ^13^C NMR (C~6~D~6~): \d= 70.00
(s; CH~2~), -2.491 (s, CH~3~) ^19^F NMR (C~6~D~6~):\d= 78.12
;
_diffrn_ambient_temperature     173(2)
_diffrn_radiation_type     MoK\a
_diffrn_radiation_wavelength     0.71073
_diffrn_radiation_source     'fine-focus sealed tube'
_diffrn_radiation_monochromator     graphite
_diffrn_measurement_device_type     'Bruker APEX'
_diffrn_measurement_method     '\f and \w'
_diffrn_detector_area_resol_mean     ?
_diffrn_reflns_number     24322
_diffrn_reflns_av_R_equivalents     0.0500
_diffrn_reflns_av_sigmaI/netI     0.0444
_diffrn_reflns_theta_min     1.70
_diffrn_reflns_theta_max     27.50
_diffrn_reflns_theta_full     27.50
_diffrn_measured_fraction_theta_max     0.989
_diffrn_measured_fraction_theta_full     0.989
_diffrn_reflns_limit_h_min     -16
_diffrn_reflns_limit_h_max     16
_diffrn_reflns_limit_k_min     -16
_diffrn_reflns_limit_k_max     16
_diffrn_reflns_limit_l_min     -19
_diffrn_reflns_limit_l_max     19
_diffrn_standards_number     0
_diffrn_standards_interval_count     0
_diffrn_standards_interval_time     ?
_diffrn_standards_decay_%     0
_refine_special_details
;
Refinement of <i>F</i>^2^ against ALL reflections. The weighted <i>R</i>-factor
<i>wR</i> and goodness of fit <i>S</i> are based on <i>F</i>^2^, conventional
<i>R</i>-factors <i>R</i> are based on <i>F</i>, with <i>F</i> set to zero for
negative <i>F</i>^2^. The threshold expression of <i>F</i>^2^ >
\s(<i>F</i>^2^) is used only for calculating <i>R</i>-factors(gt) <i>etc</i>.
and is not relevant to the choice of reflections for refinement.
<i>R</i>-factors based on <i>F</i>^2^ are statistically about twice as large
as those based on <i>F</i>, and <i>R</i>- factors based on ALL data will be
even larger.
;
_reflns_number_total     5073
_reflns_number_gt     3744
_reflns_threshold_expression     I>2\s(I)
_refine_ls_structure_factor_coef     Fsqd
_refine_ls_matrix_type     full
_refine_ls_R_factor_all     0.0612
_refine_ls_R_factor_gt     0.0365
_refine_ls_wR_factor_gt     0.0693
_refine_ls_wR_factor_ref     0.0774
_refine_ls_goodness_of_fit_ref     1.024
_refine_ls_restrained_S_all     1.024
_refine_ls_number_reflns     5073
_refine_ls_number_parameters     264
_refine_ls_number_restraints     0
_refine_ls_hydrogen_treatment     constr
_refine_ls_weighting_scheme     calc
_refine_ls_weighting_details
         'calc w=1/[\s^2^(Fo^2^)+(0.0344P)^2^+0.2258P] where P=(Fo^2^+2Fc^2^)/3'
_atom_sites_solution_hydrogens     geom
_atom_sites_solution_primary     direct
_atom_sites_solution_secondary     difmap
_refine_ls_shift/su_max     0.001
_refine_ls_shift/su_mean     0.000
_refine_diff_density_max     0.724
_refine_diff_density_min     -0.343
_refine_ls_extinction_method     none
_refine_ls_extinction_coef     ?
loop_
    _atom_type_symbol
    _atom_type_description
    _atom_type_scat_dispersion_real
    _atom_type_scat_dispersion_imag
    _atom_type_scat_source
    'C' 'C' 0.0033 0.0016
                         'International Tables Vol C Tables 4.2.6.8 and 6.1.1.4'
    'H' 'H' 0.0000 0.0000
                         'International Tables Vol C Tables 4.2.6.8 and 6.1.1.4'
    'O' 'O' 0.0106 0.0060
                         'International Tables Vol C Tables 4.2.6.8 and 6.1.1.4'
    'F' 'F' 0.0171 0.0103
                         'International Tables Vol C Tables 4.2.6.8 and 6.1.1.4'
    'S' 'S' 0.1246 0.1234
                         'International Tables Vol C Tables 4.2.6.8 and 6.1.1.4'
    'In' 'In' -0.7276 1.3100
                         'International Tables Vol C Tables 4.2.6.8 and 6.1.1.4'
_computing_data_collection     'SMART (Bruker, 1997)'
_computing_cell_refinement     'SAINT (Bruker, 1997)'
_computing_data_reduction     'SAINT (Bruker, 1997)'
_computing_structure_solution     'SIR97 (Altomare <i>et al.</i>, 1999)'
_computing_structure_refinement     'SHELXL97 (Sheldrick, 2008)'
_computing_molecular_graphics     'SHELXTL (Sheldrick, 2008)'
_computing_publication_material
     'SHELXTL (Sheldrick, 2008), PLATON (Spek, 2009) and WinGX (Farrugia, 1999)'
loop_
    _atom_site_type_symbol
    _atom_site_label
    _atom_site_fract_x
    _atom_site_fract_y
    _atom_site_fract_z
    _atom_site_U_iso_or_equiv
    _atom_site_adp_type
    _atom_site_calc_flag
    _atom_site_refinement_flags
    _atom_site_occupancy
    _atom_site_disorder_assembly
    _atom_site_disorder_group
    In In 0.788938(19) 0.230045(18) 0.358803(16) 0.03526(8) Uani d . 1 . .
    C C1 0.8733(2) 0.1496(2) 0.2835(2) 0.0330(7) Uani d . 1 . .
    H H1A 0.9488 0.1787 0.3024 0.050 Uiso calc R 1 . .
    H H1B 0.8321 0.1576 0.2122 0.050 Uiso calc R 1 . .
    H H1C 0.8784 0.0749 0.3009 0.050 Uiso calc R 1 . .
    C C2 0.7168(3) 0.3162(3) 0.4405(2) 0.0431(8) Uani d . 1 . .
    H H2A 0.7662 0.3142 0.5106 0.065 Uiso calc R 1 . .
    H H2B 0.6441 0.2856 0.4315 0.065 Uiso calc R 1 . .
    H H2C 0.7064 0.3893 0.4176 0.065 Uiso calc R 1 . .
    C C11 0.7141(3) 0.4506(2) 0.2018(2) 0.0456(9) Uani d . 1 . .
    H H11A 0.7277 0.5074 0.1617 0.055 Uiso calc R 1 . .
    H H11B 0.6758 0.4811 0.2423 0.055 Uiso calc R 1 . .
    C C12 0.6440(3) 0.3674(3) 0.1367(2) 0.0422(8) Uani d . 1 . .
    H H12A 0.5725 0.3975 0.0903 0.051 Uiso calc R 1 . .
    H H12B 0.6834 0.3353 0.0977 0.051 Uiso calc R 1 . .
    C C13 0.5558(3) 0.2066(3) 0.1395(2) 0.0492(9) Uani d . 1 . .
    H H13A 0.5993 0.1649 0.1097 0.059 Uiso calc R 1 . .
    H H13B 0.4892 0.2356 0.0855 0.059 Uiso calc R 1 . .
    C C14 0.5210(3) 0.1392(3) 0.2044(3) 0.0485(9) Uani d . 1 . .
    H H14A 0.4782 0.1811 0.2347 0.058 Uiso calc R 1 . .
    H H14B 0.4725 0.0816 0.1656 0.058 Uiso calc R 1 . .
    C C15 0.5917(3) 0.0237(3) 0.3400(2) 0.0455(8) Uani d . 1 . .
    H H15A 0.5402 -0.0306 0.2983 0.055 Uiso calc R 1 . .
    H H15B 0.5540 0.0603 0.3781 0.055 Uiso calc R 1 . .
    C C16 0.6968(3) -0.0260(3) 0.4084(2) 0.0464(9) Uani d . 1 . .
    H H16A 0.6801 -0.0780 0.4510 0.056 Uiso calc R 1 . .
    H H16B 0.7345 -0.0628 0.3704 0.056 Uiso calc R 1 . .
    C C17 0.8681(3) 0.0124(2) 0.5378(2) 0.0396(8) Uani d . 1 . .
    H H17A 0.9091 -0.0263 0.5038 0.048 Uiso calc R 1 . .
    H H17B 0.8511 -0.0371 0.5821 0.048 Uiso calc R 1 . .
    C C18 0.9371(3) 0.1009(2) 0.5957(2) 0.0395(8) Uani d . 1 . .
    H H18A 0.8946 0.1419 0.6269 0.047 Uiso calc R 1 . .
    H H18B 1.0061 0.0738 0.6485 0.047 Uiso calc R 1 . .
    C C19 1.0489(3) 0.2400(2) 0.5817(2) 0.0397(8) Uani d . 1 . .
    H H19A 1.1161 0.2036 0.6284 0.048 Uiso calc R 1 . .
    H H19B 1.0207 0.2883 0.6197 0.048 Uiso calc R 1 . .
    C C110 1.0775(3) 0.3001(3) 0.5072(2) 0.0427(8) Uani d . 1 . .
    H H11C 1.1408 0.3484 0.5410 0.051 Uiso calc R 1 . .
    H H11D 1.0999 0.2512 0.4657 0.051 Uiso calc R 1 . .
    C C111 1.0032(3) 0.4257(3) 0.3795(2) 0.0477(9) Uani d . 1 . .
    H H11E 1.0296 0.3843 0.3357 0.057 Uiso calc R 1 . .
    H H11F 1.0616 0.4777 0.4155 0.057 Uiso calc R 1 . .
    C C112 0.8974(3) 0.4799(2) 0.3207(2) 0.0490(9) Uani d . 1 . .
    H H11G 0.8686 0.5175 0.3651 0.059 Uiso calc R 1 . .
    H H11H 0.9104 0.5320 0.2762 0.059 Uiso calc R 1 . .
    O O1 0.81800(17) 0.40389(15) 0.26423(15) 0.0354(5) Uani d . 1 . .
    O O2 0.62296(17) 0.28979(16) 0.19748(15) 0.0373(5) Uani d . 1 . .
    O O3 0.61913(16) 0.09713(16) 0.27933(15) 0.0363(5) Uani d . 1 . .
    O O4 0.76689(16) 0.05488(15) 0.46713(14) 0.0347(5) Uani d . 1 . .
    O O5 0.96498(16) 0.16552(15) 0.52962(13) 0.0323(5) Uani d . 1 . .
    O O6 0.98188(17) 0.35800(16) 0.44774(15) 0.0387(5) Uani d . 1 . .
    O O21 0.80907(19) 0.71444(18) 0.16120(17) 0.0495(6) Uani d . 1 . .
    O O22 0.6098(2) 0.68156(18) 0.08395(16) 0.0535(6) Uani d . 1 . .
    O O23 0.6906(2) 0.7465(2) 0.25086(18) 0.0654(8) Uani d . 1 . .
    F F1 0.57677(19) 0.90759(17) 0.1002(2) 0.0820(8) Uani d . 1 . .
    F F2 0.75310(19) 0.93621(17) 0.17324(19) 0.0772(7) Uani d . 1 . .
    F F3 0.68476(18) 0.88076(16) 0.02420(17) 0.0666(6) Uani d . 1 . .
    S S 0.69897(7) 0.73809(6) 0.15687(5) 0.03685(19) Uani d . 1 . .
    C C 0.6768(3) 0.8726(3) 0.1110(3) 0.0494(9) Uani d . 1 . .
loop_
    _atom_site_aniso_label
    _atom_site_aniso_U_11
    _atom_site_aniso_U_22
    _atom_site_aniso_U_33
    _atom_site_aniso_U_12
    _atom_site_aniso_U_13
    _atom_site_aniso_U_23
    In 0.03894(14) 0.03720(13) 0.03436(13) 0.00538(11) 0.01936(10) -0.00321(10)
    C1 0.0324(17) 0.0337(17) 0.0331(16) 0.0000(13) 0.0129(14) -0.0078(13)
    C2 0.053(2) 0.0439(19) 0.0409(18) 0.0110(17) 0.0272(17) 0.0003(15)
    C11 0.060(2) 0.0338(19) 0.052(2) 0.0159(17) 0.0313(19) 0.0140(16)
    C12 0.043(2) 0.048(2) 0.0364(18) 0.0160(16) 0.0161(16) 0.0163(15)
    C13 0.040(2) 0.056(2) 0.0371(18) -0.0015(17) -0.0018(15) 0.0043(16)
    C14 0.0288(18) 0.054(2) 0.053(2) -0.0025(16) 0.0057(16) 0.0021(17)
    C15 0.044(2) 0.048(2) 0.047(2) -0.0175(17) 0.0200(17) -0.0018(16)
    C16 0.064(2) 0.0342(19) 0.044(2) -0.0112(17) 0.0240(18) 0.0032(15)
    C17 0.0420(19) 0.0366(18) 0.0448(19) 0.0124(15) 0.0219(16) 0.0134(15)
    C18 0.0403(19) 0.050(2) 0.0293(17) 0.0094(15) 0.0143(15) 0.0098(14)
    C19 0.0355(17) 0.049(2) 0.0287(16) -0.0009(15) 0.0060(14) -0.0126(14)
    C110 0.0354(18) 0.046(2) 0.0451(19) -0.0086(15) 0.0136(16) -0.0186(15)
    C111 0.060(2) 0.044(2) 0.043(2) -0.0247(18) 0.0241(18) -0.0130(16)
    C112 0.079(3) 0.0262(18) 0.048(2) -0.0132(18) 0.031(2) -0.0051(15)
    O1 0.0453(13) 0.0246(11) 0.0404(12) 0.0016(9) 0.0211(11) 0.0002(9)
    O2 0.0350(12) 0.0428(14) 0.0315(11) 0.0043(10) 0.0101(9) 0.0071(9)
    O3 0.0275(11) 0.0436(13) 0.0363(12) -0.0050(9) 0.0108(9) 0.0028(10)
    O4 0.0363(12) 0.0298(12) 0.0376(12) 0.0005(9) 0.0140(10) 0.0028(9)
    O5 0.0344(11) 0.0375(12) 0.0233(10) -0.0001(9) 0.0093(9) -0.0013(9)
    O6 0.0425(13) 0.0362(12) 0.0413(13) -0.0055(10) 0.0204(11) -0.0040(10)
    O21 0.0496(15) 0.0500(15) 0.0544(15) 0.0134(12) 0.0260(12) 0.0138(12)
    O22 0.0612(16) 0.0355(13) 0.0443(14) -0.0113(12) -0.0010(12) 0.0012(11)
    O23 0.0481(15) 0.113(2) 0.0387(14) -0.0225(14) 0.0207(12) -0.0071(14)
    F1 0.0524(14) 0.0537(14) 0.133(2) 0.0146(11) 0.0279(15) -0.0114(14)
    F2 0.0667(15) 0.0492(14) 0.1039(19) -0.0221(12) 0.0202(14) -0.0338(13)
    F3 0.0696(15) 0.0532(14) 0.0690(15) -0.0031(11) 0.0181(12) 0.0226(11)
    S 0.0349(4) 0.0409(5) 0.0307(4) -0.0038(3) 0.0082(3) 0.0001(3)
    C 0.041(2) 0.037(2) 0.065(2) -0.0057(16) 0.0147(18) -0.0129(18)
_geom_special_details
;
All e.s.d.'s (except the e.s.d. in the dihedral angle between two l.s. planes)
are estimated using the full covariance matrix. The cell e.s.d.'s are taken
into account individually in the estimation of e.s.d.'s in distances, angles
and torsion angles; correlations between e.s.d.'s in cell parameters are only
used when they are defined by crystal symmetry. An approximate (isotropic)
treatment of cell e.s.d.'s is used for estimating e.s.d.'s involving l.s.
planes.
;
loop_
    _geom_bond_atom_site_label_1
    _geom_bond_atom_site_label_2
    _geom_bond_site_symmetry_2
    _geom_bond_distance
    _geom_bond_publ_flag
    In C2 . 2.094(3) yes
    In C1 . 2.098(3) yes
    In O1 . 2.7145(19) yes
    In O2 . 2.620(2) yes
    In O3 . 2.660(2) yes
    In O4 . 2.816(2) yes
    In O5 . 2.7810(19) yes
    In O6 . 2.842(2) yes
    C1 H1A . 0.9800 ?
    C1 H1B . 0.9800 ?
    C1 H1C . 0.9800 ?
    C2 H2A . 0.9800 ?
    C2 H2B . 0.9800 ?
    C2 H2C . 0.9800 ?
    C11 O1 . 1.431(4) ?
    C11 C12 . 1.479(5) ?
    C11 H11A . 0.9900 ?
    C11 H11B . 0.9900 ?
    C12 O2 . 1.426(3) ?
    C12 H12A . 0.9900 ?
    C12 H12B . 0.9900 ?
    C13 O2 . 1.424(4) ?
    C13 C14 . 1.477(5) ?
    C13 H13A . 0.9900 ?
    C13 H13B . 0.9900 ?
    C14 O3 . 1.424(4) ?
    C14 H14A . 0.9900 ?
    C14 H14B . 0.9900 ?
    C15 O3 . 1.427(3) ?
    C15 C16 . 1.485(4) ?
    C15 H15A . 0.9900 ?
    C15 H15B . 0.9900 ?
    C16 O4 . 1.422(4) ?
    C16 H16A . 0.9900 ?
    C16 H16B . 0.9900 ?
    C17 O4 . 1.426(3) ?
    C17 C18 . 1.485(4) ?
    C17 H17A . 0.9900 ?
    C17 H17B . 0.9900 ?
    C18 O5 . 1.421(3) ?
    C18 H18A . 0.9900 ?
    C18 H18B . 0.9900 ?
    C19 O5 . 1.421(3) ?
    C19 C110 . 1.495(4) ?
    C19 H19A . 0.9900 ?
    C19 H19B . 0.9900 ?
    C110 O6 . 1.415(4) ?
    C110 H11C . 0.9900 ?
    C110 H11D . 0.9900 ?
    C111 O6 . 1.427(4) ?
    C111 C112 . 1.478(5) ?
    C111 H11E . 0.9900 ?
    C111 H11F . 0.9900 ?
    C112 O1 . 1.421(4) ?
    C112 H11G . 0.9900 ?
    C112 H11H . 0.9900 ?
    O21 S . 1.435(2) ?
    O22 S . 1.428(2) ?
    O23 S . 1.429(2) ?
    F1 C . 1.320(4) ?
    F2 C . 1.329(4) ?
    F3 C . 1.322(4) ?
    S C . 1.821(4) ?
loop_
    _geom_angle_atom_site_label_1
    _geom_angle_atom_site_label_2
    _geom_angle_atom_site_label_3
    _geom_angle_site_symmetry_1
    _geom_angle_site_symmetry_3
    _geom_angle
    _geom_angle_publ_flag
    C2 In C1 . . 175.44(12) n
    C2 In O2 . . 88.49(10) ?
    C1 In O2 . . 94.48(9) ?
    C2 In O3 . . 96.16(11) ?
    C1 In O3 . . 88.28(9) ?
    O2 In O3 . . 62.50(6) ?
    C2 In O1 . . 92.72(10) ?
    C1 In O1 . . 85.66(9) ?
    O2 In O1 . . 61.91(6) ?
    O3 In O1 . . 123.29(6) ?
    C2 In O5 . . 91.73(10) ?
    C1 In O5 . . 85.31(9) ?
    O2 In O5 . . 179.69(6) ?
    O3 In O5 . . 117.26(6) ?
    O1 In O5 . . 118.30(6) ?
    C2 In O4 . . 85.73(10) ?
    C1 In O4 . . 95.67(9) ?
    O2 In O4 . . 120.85(6) ?
    O3 In O4 . . 59.79(6) ?
    O1 In O4 . . 176.74(6) ?
    O5 In O4 . . 58.96(6) ?
    C2 In O6 . . 86.86(11) ?
    C1 In O6 . . 88.65(9) ?
    O2 In O6 . . 121.12(6) ?
    O3 In O6 . . 175.45(6) ?
    O1 In O6 . . 59.76(6) ?
    O5 In O6 . . 59.11(6) ?
    O4 In O6 . . 117.24(6) ?
    In C1 H1A . . 109.5 ?
    In C1 H1B . . 109.5 ?
    H1A C1 H1B . . 109.5 ?
    In C1 H1C . . 109.5 ?
    H1A C1 H1C . . 109.5 ?
    H1B C1 H1C . . 109.5 ?
    In C2 H2A . . 109.5 ?
    In C2 H2B . . 109.5 ?
    H2A C2 H2B . . 109.5 ?
    In C2 H2C . . 109.5 ?
    H2A C2 H2C . . 109.5 ?
    H2B C2 H2C . . 109.5 ?
    O1 C11 C12 . . 107.9(2) ?
    O1 C11 H11A . . 110.1 ?
    C12 C11 H11A . . 110.1 ?
    O1 C11 H11B . . 110.1 ?
    C12 C11 H11B . . 110.1 ?
    H11A C11 H11B . . 108.4 ?
    O2 C12 C11 . . 108.0(2) ?
    O2 C12 H12A . . 110.1 ?
    C11 C12 H12A . . 110.1 ?
    O2 C12 H12B . . 110.1 ?
    C11 C12 H12B . . 110.1 ?
    H12A C12 H12B . . 108.4 ?
    O2 C13 C14 . . 108.3(3) ?
    O2 C13 H13A . . 110.0 ?
    C14 C13 H13A . . 110.0 ?
    O2 C13 H13B . . 110.0 ?
    C14 C13 H13B . . 110.0 ?
    H13A C13 H13B . . 108.4 ?
    O3 C14 C13 . . 108.2(3) ?
    O3 C14 H14A . . 110.1 ?
    C13 C14 H14A . . 110.1 ?
    O3 C14 H14B . . 110.1 ?
    C13 C14 H14B . . 110.1 ?
    H14A C14 H14B . . 108.4 ?
    O3 C15 C16 . . 108.4(2) ?
    O3 C15 H15A . . 110.0 ?
    C16 C15 H15A . . 110.0 ?
    O3 C15 H15B . . 110.0 ?
    C16 C15 H15B . . 110.0 ?
    H15A C15 H15B . . 108.4 ?
    O4 C16 C15 . . 107.7(3) ?
    O4 C16 H16A . . 110.2 ?
    C15 C16 H16A . . 110.2 ?
    O4 C16 H16B . . 110.2 ?
    C15 C16 H16B . . 110.2 ?
    H16A C16 H16B . . 108.5 ?
    O4 C17 C18 . . 108.0(2) ?
    O4 C17 H17A . . 110.1 ?
    C18 C17 H17A . . 110.1 ?
    O4 C17 H17B . . 110.1 ?
    C18 C17 H17B . . 110.1 ?
    H17A C17 H17B . . 108.4 ?
    O5 C18 C17 . . 107.7(2) ?
    O5 C18 H18A . . 110.2 ?
    C17 C18 H18A . . 110.2 ?
    O5 C18 H18B . . 110.2 ?
    C17 C18 H18B . . 110.2 ?
    H18A C18 H18B . . 108.5 ?
    O5 C19 C110 . . 107.6(2) ?
    O5 C19 H19A . . 110.2 ?
    C110 C19 H19A . . 110.2 ?
    O5 C19 H19B . . 110.2 ?
    C110 C19 H19B . . 110.2 ?
    H19A C19 H19B . . 108.5 ?
    O6 C110 C19 . . 108.1(3) ?
    O6 C110 H11C . . 110.1 ?
    C19 C110 H11C . . 110.1 ?
    O6 C110 H11D . . 110.1 ?
    C19 C110 H11D . . 110.1 ?
    H11C C110 H11D . . 108.4 ?
    O6 C111 C112 . . 107.7(3) ?
    O6 C111 H11E . . 110.2 ?
    C112 C111 H11E . . 110.2 ?
    O6 C111 H11F . . 110.2 ?
    C112 C111 H11F . . 110.2 ?
    H11E C111 H11F . . 108.5 ?
    O1 C112 C111 . . 108.7(3) ?
    O1 C112 H11G . . 109.9 ?
    C111 C112 H11G . . 109.9 ?
    O1 C112 H11H . . 109.9 ?
    C111 C112 H11H . . 109.9 ?
    H11G C112 H11H . . 108.3 ?
    C112 O1 C11 . . 112.3(2) ?
    C112 O1 In . . 117.95(17) ?
    C11 O1 In . . 112.53(17) ?
    C13 O2 C12 . . 111.2(2) ?
    C13 O2 In . . 114.95(17) ?
    C12 O2 In . . 118.51(17) ?
    C14 O3 C15 . . 111.3(2) ?
    C14 O3 In . . 116.02(18) ?
    C15 O3 In . . 120.42(17) ?
    C16 O4 C17 . . 111.0(2) ?
    C16 O4 In . . 114.27(16) ?
    C17 O4 In . . 116.43(16) ?
    C19 O5 C18 . . 111.2(2) ?
    C19 O5 In . . 118.53(17) ?
    C18 O5 In . . 116.76(16) ?
    C110 O6 C111 . . 112.7(2) ?
    C110 O6 In . . 112.93(17) ?
    C111 O6 In . . 113.48(17) ?
    O22 S O21 . . 115.40(16) ?
    O23 S O21 . . 114.74(15) ?
    O22 S O23 . . 114.82(15) ?
    O21 S C . . 103.03(15) ?
    O22 S C . . 103.32(15) ?
    O23 S C . . 103.08(17) ?
    F1 C F2 . . 108.2(3) ?
    F1 C F3 . . 107.3(3) ?
    F3 C F2 . . 107.4(3) ?
    F1 C S . . 111.6(3) ?
    F2 C S . . 110.4(3) ?
    F3 C S . . 111.7(2) ?
loop_
    _geom_torsion_atom_site_label_1
    _geom_torsion_atom_site_label_2
    _geom_torsion_atom_site_label_3
    _geom_torsion_atom_site_label_4
    _geom_torsion_site_symmetry_1
    _geom_torsion_site_symmetry_2
    _geom_torsion_site_symmetry_3
    _geom_torsion_site_symmetry_4
    _geom_torsion
    _geom_torsion_publ_flag
    O1 C11 C12 O2 . . . . 62.2(3) ?
    O2 C13 C14 O3 . . . . -61.1(4) ?
    O3 C15 C16 O4 . . . . 60.4(3) ?
    O4 C17 C18 O5 . . . . -63.4(3) ?
    O5 C19 C110 O6 . . . . 64.9(3) ?
    O6 C111 C112 O1 . . . . -64.2(3) ?
    C111 C112 O1 C11 . . . . -177.6(3) ?
    C111 C112 O1 In . . . . 49.0(3) ?
    C12 C11 O1 C112 . . . . 172.2(3) ?
    C12 C11 O1 In . . . . -51.9(3) ?
    C2 In O1 C112 . . . . 68.0(2) ?
    C1 In O1 C112 . . . . -107.7(2) ?
    O2 In O1 C112 . . . . 154.9(2) ?
    O3 In O1 C112 . . . . 167.2(2) ?
    O5 In O1 C112 . . . . -25.4(2) ?
    O4 In O1 C112 . . . . 6.6(11) ?
    O6 In O1 C112 . . . . -16.8(2) ?
    C2 In O1 C11 . . . . -65.2(2) ?
    C1 In O1 C11 . . . . 119.0(2) ?
    O2 In O1 C11 . . . . 21.60(18) ?
    O3 In O1 C11 . . . . 34.0(2) ?
    O5 In O1 C11 . . . . -158.67(17) ?
    O4 In O1 C11 . . . . -126.7(10) ?
    O6 In O1 C11 . . . . -150.0(2) ?
    C14 C13 O2 C12 . . . . -170.3(3) ?
    C14 C13 O2 In . . . . 51.6(3) ?
    C11 C12 O2 C13 . . . . -179.8(3) ?
    C11 C12 O2 In . . . . -43.3(3) ?
    C2 In O2 C13 . . . . -118.9(2) ?
    C1 In O2 C13 . . . . 64.5(2) ?
    O3 In O2 C13 . . . . -21.2(2) ?
    O1 In O2 C13 . . . . 147.2(2) ?
    O5 In O2 C13 . . . . 16(11) ?
    O4 In O2 C13 . . . . -34.8(2) ?
    O6 In O2 C13 . . . . 155.66(19) ?
    C2 In O2 C12 . . . . 106.2(2) ?
    C1 In O2 C12 . . . . -70.4(2) ?
    O3 In O2 C12 . . . . -156.1(2) ?
    O1 In O2 C12 . . . . 12.29(19) ?
    O5 In O2 C12 . . . . -119(11) ?
    O4 In O2 C12 . . . . -169.71(18) ?
    O6 In O2 C12 . . . . 20.8(2) ?
    C13 C14 O3 C15 . . . . -174.9(3) ?
    C13 C14 O3 In . . . . 42.4(3) ?
    C16 C15 O3 C14 . . . . 173.5(3) ?
    C16 C15 O3 In . . . . -45.7(3) ?
    C2 In O3 C14 . . . . 72.7(2) ?
    C1 In O3 C14 . . . . -108.3(2) ?
    O2 In O3 C14 . . . . -12.3(2) ?
    O1 In O3 C14 . . . . -24.6(2) ?
    O5 In O3 C14 . . . . 167.9(2) ?
    O4 In O3 C14 . . . . 154.1(2) ?
    O6 In O3 C14 . . . . -155.8(7) ?
    C2 In O3 C15 . . . . -66.4(2) ?
    C1 In O3 C15 . . . . 112.6(2) ?
    O2 In O3 C15 . . . . -151.5(2) ?
    O1 In O3 C15 . . . . -163.7(2) ?
    O5 In O3 C15 . . . . 28.8(2) ?
    O4 In O3 C15 . . . . 15.0(2) ?
    O6 In O3 C15 . . . . 65.1(8) ?
    C15 C16 O4 C17 . . . . 177.6(2) ?
    C15 C16 O4 In . . . . -48.3(3) ?
    C18 C17 O4 C16 . . . . 179.6(2) ?
    C18 C17 O4 In . . . . 46.6(3) ?
    C2 In O4 C16 . . . . 118.6(2) ?
    C1 In O4 C16 . . . . -65.7(2) ?
    O2 In O4 C16 . . . . 32.9(2) ?
    O3 In O4 C16 . . . . 18.94(19) ?
    O1 In O4 C16 . . . .  -18E1(10)
                                   ?
    O5 In O4 C16 . . . . -146.8(2) ?
    O6 In O4 C16 . . . . -157.14(19) ?
    C2 In O4 C17 . . . . -109.9(2) ?
    C1 In O4 C17 . . . . 65.8(2) ?
    O2 In O4 C17 . . . . 164.43(18) ?
    O3 In O4 C17 . . . . 150.4(2) ?
    O1 In O4 C17 . . . . -48.3(11) ?
    O5 In O4 C17 . . . . -15.28(18) ?
    O6 In O4 C17 . . . . -25.6(2) ?
    C110 C19 O5 C18 . . . . 176.8(2) ?
    C110 C19 O5 In . . . . -43.6(3) ?
    C17 C18 O5 C19 . . . . -168.3(2) ?
    C17 C18 O5 In . . . . 51.4(3) ?
    C2 In O5 C19 . . . . -73.2(2) ?
    C1 In O5 C19 . . . . 103.3(2) ?
    O2 In O5 C19 . . . . 151(11) ?
    O3 In O5 C19 . . . . -171.05(18) ?
    O1 In O5 C19 . . . . 20.8(2) ?
    O4 In O5 C19 . . . . -157.2(2) ?
    O6 In O5 C19 . . . . 12.09(17) ?
    C2 In O5 C18 . . . . 64.1(2) ?
    C1 In O5 C18 . . . . -119.4(2) ?
    O2 In O5 C18 . . . . -71(11) ?
    O3 In O5 C18 . . . . -33.72(19) ?
    O1 In O5 C18 . . . . 158.14(18) ?
    O4 In O5 C18 . . . . -19.85(18) ?
    O6 In O5 C18 . . . . 149.4(2) ?
    C19 C110 O6 C111 . . . . 174.8(2) ?
    C19 C110 O6 In . . . . -55.0(3) ?
    C112 C111 O6 C110 . . . . 178.9(2) ?
    C112 C111 O6 In . . . . 48.9(3) ?
    C2 In O6 C110 . . . . 117.1(2) ?
    C1 In O6 C110 . . . . -62.1(2) ?
    O2 In O6 C110 . . . . -156.56(17) ?
    O3 In O6 C110 . . . . -14.6(8) ?
    O1 In O6 C110 . . . . -147.9(2) ?
    O5 In O6 C110 . . . . 23.21(17) ?
    O4 In O6 C110 . . . . 33.55(19) ?
    C2 In O6 C111 . . . . -113.0(2) ?
    C1 In O6 C111 . . . . 67.7(2) ?
    O2 In O6 C111 . . . . -26.7(2) ?
    O3 In O6 C111 . . . . 115.2(7) ?
    O1 In O6 C111 . . . . -18.03(19) ?
    O5 In O6 C111 . . . . 153.1(2) ?
    O4 In O6 C111 . . . . 163.42(19) ?
    O22 S C F1 . . . . 58.2(3) ?
    O23 S C F1 . . . . -61.6(3) ?
    O21 S C F1 . . . . 178.7(3) ?
    O22 S C F3 . . . . -61.9(3) ?
    O23 S C F3 . . . . 178.2(2) ?
    O21 S C F3 . . . . 58.6(3) ?
    O22 S C F2 . . . . 178.6(3) ?
    O23 S C F2 . . . . 58.7(3) ?
    O21 S C F2 . . . . -60.9(3) ?
loop_
    _geom_hbond_atom_site_label_D
    _geom_hbond_atom_site_label_H
    _geom_hbond_atom_site_label_A
    _geom_hbond_site_symmetry_A
    _geom_hbond_distance_DH
    _geom_hbond_distance_HA
    _geom_hbond_distance_DA
    _geom_hbond_angle_DHA
    C13 H13B O22 3_665 0.99 2.54 3.455(4) 153
    C14 H14A O23 2_645 0.99 2.43 3.348(4) 155
    C17 H17A O5 3_756 0.99 2.58 3.527(4) 160
    C19 H19A O23 3_766 0.99 2.53 3.322(4) 137
