# Supplementary material for: (1,4,7,10,13,16-Hexaoxacyclo­octa­deca­ne)dimethyl­indium(III) trifluoro­methane­sulfonate
Source: Acta Crystallogr Sect E Struct Rep Online. 2011 Jan 22;67(Pt 2):m233–4. doi: 10.1107/S1600536811001899 (PMC3051716; doi:10.1107/S1600536811001899)
Supplement: Supplementary file 2 [file e-67-0m233-Isup2.hkl]

#
# h,k,l, Fc-squared, Fo-squared, sigma(Fo-squared) and status flag
#
data_I
_shelx_title ' p21c in P2(1)/c'
_shelx_refln_list_code          4
_shelx_F_calc_maximum      302.73
_exptl_crystal_F_000      1136.00
_reflns_d_resolution_high  0.7697
 
loop_
 _symmetry_equiv_pos_as_xyz
 'x, y, z'
 '-x, y+1/2, -z+1/2'
 '-x, -y, -z'
 'x, -y-1/2, z-1/2'
 
_cell_length_a    12.9580
_cell_length_b    12.7242
_cell_length_c    14.6831
_cell_angle_alpha  90.000
_cell_angle_beta  112.801
_cell_angle_gamma  90.000
 
_shelx_F_squared_multiplier     1.000
 
loop_
 _refln_index_h
 _refln_index_k
 _refln_index_l
 _refln_F_squared_calc
 _refln_F_squared_meas
 _refln_F_squared_sigma
 _refln_observed_status
   1   0   0     1083.62     1010.75     29.96 o
   2   0   0    44689.41    48479.27    824.76 o
   3   0   0     3648.34     3733.75    100.63 o
   4   0   0     6517.59     6652.50    114.56 o
   5   0   0    11816.41    12332.88    200.75 o
   6   0   0       23.15        4.21     26.64 o
   7   0   0     3930.95     3743.30    112.45 o
   8   0   0     3491.25     3230.63    162.77 o
   9   0   0     2147.75     2180.38     98.86 o
  10   0   0     6973.41     7132.79    176.16 o
  11   0   0     1657.17     1474.15    109.64 o
  12   0   0     4481.13     4296.46    178.33 o
  13   0   0      243.83      133.76     74.16 o
  14   0   0      670.63      669.30    119.36 o
  15   0   0        6.69      -24.98     90.40 o
   1   1   0    13405.47    14097.91    174.36 o
   2   1   0    13018.19    14256.36    165.42 o
   3   1   0     2303.48     2428.04     41.29 o
   4   1   0    36505.00    37718.57    402.70 o
   5   1   0     2763.44     2796.92     44.05 o
   6   1   0    29178.49    30228.16    330.21 o
   7   1   0      310.45      272.67     25.58 o
   8   1   0     7422.36     7230.19    194.92 o
   9   1   0      648.23      740.46     42.00 o
  10   1   0      804.65      765.35     45.27 o
  11   1   0     2278.66     2033.90    113.49 o
  12   1   0      154.32      163.79     51.21 o
  13   1   0     1476.46     1512.79    141.59 o
  14   1   0      209.20      188.13     55.07 o
  15   1   0      600.09      721.12     75.74 o
   0   2   0    50173.94    53982.04    922.09 o
   1   2   0      186.52      148.32     10.63 o
   2   2   0    16186.83    17278.50    199.58 o
   3   2   0      806.86      771.31     24.51 o
   4   2   0     5402.88     5315.55     68.59 o
   5   2   0     8847.42     8807.63    106.61 o
   6   2   0     1127.06     1143.28     32.65 o
   7   2   0     9827.99    10203.86    126.03 o
   8   2   0     5955.41     6133.84    119.55 o
   9   2   0     1234.74     1311.74     61.12 o
  10   2   0     4353.42     4338.39    164.21 o
  11   2   0      421.00      405.28     69.79 o
  12   2   0     4414.62     4333.72    152.82 o
  13   2   0       52.92       20.06     44.34 o
  14   2   0      726.27      757.95     69.18 o
  15   2   0        5.78       31.22    109.37 o
   1   3   0     1904.64     1833.35     34.87 o
   2   3   0       54.40       55.02     18.16 o
   3   3   0    11368.49    11594.97    132.24 o
   4   3   0    22022.82    22946.60    251.89 o
   5   3   0     2349.21     2281.29     42.50 o
   6   3   0     7497.49     7035.56     92.04 o
   7   3   0      294.82      314.98     22.93 o
   8   3   0     6936.98     6806.50    103.27 o
   9   3   0      315.19      275.29     34.09 o
  10   3   0     2802.71     2681.39     81.59 o
  11   3   0      261.16      331.04     42.51 o
  12   3   0       37.63       34.14     44.96 o
  13   3   0      690.31      682.95     64.17 o
  14   3   0      186.26       67.06     50.80 o
  15   3   0      466.13      757.12    162.81 o
   0   4   0    15924.18    16451.06    255.83 o
   1   4   0     1196.28     1211.03     27.85 o
   2   4   0    33560.02    36048.33    385.61 o
   3   4   0     8193.20     8685.07    118.99 o
   4   4   0     3387.90     3344.04     51.72 o
   5   4   0     1219.77      960.76     43.14 o
   6   4   0     1120.65     1066.68     34.21 o
   7   4   0     3190.87     3042.80     56.51 o
   8   4   0     2501.70     2431.75     57.54 o
   9   4   0     1356.33     1227.89     55.07 o
  10   4   0     3639.18     3560.45     93.49 o
  11   4   0      562.01      616.53     49.56 o
  12   4   0     2366.41     2511.08     83.87 o
  13   4   0       81.09      147.61     51.86 o
  14   4   0      706.02      718.80    102.51 o
  15   4   0        9.86       56.93    123.86 o
   1   5   0     2887.01     2764.80     45.29 o
   2   5   0     1284.53     1189.11     28.60 o
   3   5   0     4714.06     5028.89     68.39 o
   4   5   0    19017.96    20126.52    240.35 o
   5   5   0        1.05        8.81     17.48 o
   6   5   0     9110.26     8940.74    114.79 o
   7   5   0     1023.83     1050.82     39.15 o
   8   5   0     6535.39     6346.13    101.47 o
   9   5   0     1246.37     1157.81     61.02 o
  10   5   0      537.27      522.32     46.96 o
  11   5   0      221.97      220.87     48.36 o
  12   5   0       15.04       14.71     40.30 o
  13   5   0      538.76      568.82     81.89 o
  14   5   0       84.82      120.60     56.09 o
   0   6   0    19699.17    20666.29    323.90 o
   1   6   0      104.48      110.72     15.90 o
   2   6   0    18139.43    18918.61    211.99 o
   3   6   0     1340.74     1417.35     34.80 o
   4   6   0     4830.00     4888.96     75.17 o
   5   6   0     4886.97     4965.04     79.00 o
   6   6   0        9.95       44.69     21.74 o
   7   6   0     2737.86     2595.10     78.54 o
   8   6   0     3342.11     3144.52     68.80 o
   9   6   0      876.08     1064.94    107.69 o
  10   6   0     1783.35     1726.21     67.41 o
  11   6   0      149.68      170.95     43.03 o
  12   6   0      567.70      593.05     52.38 o
  13   6   0      108.63      139.92     59.52 o
  14   6   0      307.87      322.48     72.03 o
   1   7   0      372.31      380.98     23.46 o
   2   7   0     3133.93     3074.38     50.58 o
   3   7   0      797.72      831.92     32.23 o
   4   7   0     9780.19     9758.95    123.35 o
   5   7   0       41.01       43.35     17.32 o
   6   7   0     8848.55     8712.78    123.98 o
   7   7   0      239.03      238.33     29.66 o
   8   7   0     2603.20     2608.95     68.82 o
   9   7   0       82.99      -14.43     39.68 o
  10   7   0      231.50      242.57     47.19 o
  11   7   0      195.20      180.03     50.70 o
  12   7   0        4.76       37.35     48.06 o
  13   7   0      208.47      159.21     66.19 o
  14   7   0      141.89      224.74    118.86 o
   0   8   0     4630.75     4598.70    232.38 o
   1   8   0      114.07      149.21     24.18 o
   2   8   0     1958.48     1849.98     67.07 o
   3   8   0       66.56       48.77     23.47 o
   4   8   0        2.58      -44.09     24.18 o
   5   8   0       56.89       13.18     26.86 o
   6   8   0     1969.35     1856.01     56.36 o
   7   8   0      393.78      352.84     33.26 o
   8   8   0     1710.31     1812.86     68.38 o
   9   8   0      510.87      495.92     52.38 o
  10   8   0      893.05      912.98     95.58 o
  11   8   0      374.65      373.25     54.71 o
  12   8   0      605.58      636.54     66.23 o
  13   8   0        6.41       17.97     67.71 o
   1   9   0      219.99      202.32     29.28 o
   2   9   0     1891.56     1841.60     57.37 o
   3   9   0      151.53      160.76     29.72 o
   4   9   0     3962.37     3816.00     80.76 o
   5   9   0      455.32      441.54     36.75 o
   6   9   0     1875.03     1859.95     61.40 o
   7   9   0      464.96      478.47     55.69 o
   8   9   0      657.44      723.37     81.58 o
   9   9   0       30.57       -8.23     41.02 o
  10   9   0      290.18      215.12     50.01 o
  11   9   0      105.22      193.53     89.89 o
  12   9   0       95.20      221.72     72.37 o
  13   9   0        0.75      -24.04     72.05 o
   0  10   0      686.09      590.78     54.27 o
   1  10   0      443.61      404.61     36.21 o
   2  10   0     1200.83     1054.37     51.09 o
   3  10   0       46.44       51.09     35.46 o
   4  10   0     2468.97     2264.64     66.17 o
   5  10   0       87.67       21.50     30.20 o
   6  10   0      154.69      171.47     33.56 o
   7  10   0        0.39       -6.03     30.74 o
   8  10   0        6.16       21.76     40.29 o
   9  10   0      202.03      218.39     56.30 o
  10  10   0      152.41      132.48     58.12 o
  11  10   0      132.59      152.97     60.56 o
  12  10   0      156.42      157.21     66.80 o
   1  11   0        0.16      -11.23     29.82 o
   2  11   0      435.01      397.42     37.57 o
   3  11   0      169.80      229.98     33.84 o
   4  11   0       82.80      129.25     31.01 o
   5  11   0        5.15       10.95     30.31 o
   6  11   0      157.04      191.62     34.29 o
   7  11   0      256.51      309.45     49.45 o
   8  11   0       96.92      121.25     46.45 o
   9  11   0       24.32      -23.02     48.14 o
  10  11   0       39.60      254.22    105.83 o
  11  11   0       18.08       68.41     72.39 o
   0  12   0       44.45       30.71     46.89 o
   1  12   0      182.06      229.99     34.38 o
   2  12   0       31.44      -27.65     29.42 o
   3  12   0        5.07       14.85     30.05 o
   4  12   0        4.15       -0.44     32.58 o
   5  12   0       69.07       71.33     33.26 o
   6  12   0       50.32       63.23     34.85 o
   7  12   0       67.90      102.55     49.93 o
   8  12   0       21.61       63.93     51.90 o
   9  12   0       43.57      -58.66     62.48 o
  10  12   0       55.99       62.21     72.66 o
   1  13   0       16.13       38.47     37.51 o
   2  13   0      595.28      654.04     52.18 o
   3  13   0       24.33       15.18     37.93 o
   4  13   0       25.36       34.52     37.22 o
   5  13   0       71.81      189.21     57.18 o
   6  13   0       14.78      115.13     48.34 o
   7  13   0        1.33      -34.86     58.13 o
   8  13   0        4.80      178.84    104.78 o
   9  13   0       37.69       -1.62     69.92 o
   0  14   0       10.96      -61.04     78.41 o
   1  14   0       69.32       70.40     47.36 o
   2  14   0        1.49       24.26     53.84 o
   3  14   0      164.98      166.02     52.11 o
   4  14   0       54.72       76.37     47.96 o
   5  14   0      178.46      195.91     51.98 o
   6  14   0        3.21       43.62     92.13 o
   7  14   0       62.07       43.38     68.14 o
   8  14   0      256.06      412.52    135.84 o
   1  15   0      284.37      344.41     59.33 o
   2  15   0        2.94      -27.84     48.80 o
   3  15   0       52.97       20.76     51.38 o
   4  15   0        3.48       12.66     50.01 o
   5  15   0       14.58       47.95     68.03 o
   6  15   0       19.77      246.71    125.85 o
   0  16   0      145.29       92.90     79.07 o
   1  16   0       40.38        6.59     56.34 o
   2  16   0        4.74      -52.88     62.41 o
   3  16   0      227.51      198.52     85.45 o
 -15   1   1        0.13       29.88     51.56 o
 -14   1   1        3.77       37.50     49.36 o
 -13   1   1       15.48      -20.92     44.43 o
 -12   1   1     1078.99     1102.57     95.83 o
 -11   1   1      121.77      110.48     33.35 o
 -10   1   1      221.60      149.97     34.56 o
  -9   1   1        1.01      -26.23     28.04 o
  -8   1   1        6.18       -9.08     24.59 o
  -7   1   1     3054.07     3061.54     50.75 o
  -6   1   1      151.33      137.05     14.58 o
  -5   1   1     2690.65     2706.10     42.22 o
  -4   1   1     4581.47     4711.27     60.57 o
  -3   1   1      973.83      948.11     39.61 o
  -2   1   1    13798.82    15063.62    174.53 o
  -1   1   1     1150.99     1085.47     17.48 o
   0   1   1     1313.01     1291.83     19.85 o
   1   1   1      126.27       87.35     11.68 o
   2   1   1      449.50      465.58     17.42 o
   3   1   1      852.55      907.44     24.63 o
   4   1   1      372.96      361.94     18.40 o
   5   1   1      286.58      296.85     17.09 o
   6   1   1      548.76      577.67     25.53 o
   7   1   1       25.41       24.37     17.29 o
   8   1   1      338.61      348.44     32.34 o
   9   1   1      186.56      202.88     39.11 o
  10   1   1      436.81      319.69     50.84 o
  11   1   1      181.02      216.14     47.30 o
  12   1   1        5.68      -39.35     43.86 o
  13   1   1        0.05        3.66     46.95 o
  14   1   1       13.97       30.63     51.09 o
 -15   2   1        9.46      -32.00     51.47 o
 -14   2   1       41.51        7.41     48.83 o
 -13   2   1      190.93      158.77     54.38 o
 -12   2   1      123.75      198.50     42.53 o
 -11   2   1       10.41       56.82     37.72 o
 -10   2   1       83.89       99.23     33.33 o
  -9   2   1      215.66      225.85     33.13 o
  -8   2   1     1650.09     1568.65     83.69 o
  -7   2   1     1105.17     1153.99     33.27 o
  -6   2   1     1534.35     1483.31     33.72 o
  -5   2   1      124.17      145.11     15.74 o
  -4   2   1     1396.25     1436.02     29.95 o
  -3   2   1    10303.54    11004.19    133.83 o
  -2   2   1      141.26      115.22     17.92 o
  -1   2   1    19946.76    21063.21    239.78 o
   0   2   1      756.86      744.75     15.35 o
   1   2   1     2874.82     2939.93     41.17 o
   2   2   1      113.30      115.32     14.75 o
   3   2   1     4630.02     4774.92     66.40 o
   4   2   1       11.85      -15.30     10.89 o
   5   2   1     1034.45     1063.66     32.35 o
   6   2   1      228.41      222.68     17.86 o
   7   2   1      290.56      269.08     22.74 o
   8   2   1      107.70      139.87     25.05 o
   9   2   1        5.08      -44.57     34.83 o
  10   2   1     1350.90     1316.10     64.29 o
  11   2   1      352.04      290.02     49.91 o
  12   2   1      853.38      754.66     67.62 o
  13   2   1        0.06       70.03     49.95 o
  14   2   1        4.95       80.39     54.02 o
 -15   3   1       22.73      133.71     56.74 o
 -14   3   1       30.03      115.23     51.81 o
 -13   3   1      296.81      291.89     63.58 o
 -12   3   1      711.58      680.68     52.90 o
 -11   3   1       34.38       -1.81     35.53 o
 -10   3   1      848.54      856.51     73.78 o
  -9   3   1       31.70       22.76     28.54 o
  -8   3   1     1430.36     1356.24     48.32 o
  -7   3   1     2460.80     2450.52     47.97 o
  -6   3   1      760.34      868.83     30.64 o
  -5   3   1     6214.46     6467.29     83.03 o
  -4   3   1     1558.03     1480.61     31.73 o
  -3   3   1     1053.49     1086.83     30.14 o
  -2   3   1     5781.21     6317.47     87.79 o
  -1   3   1     1359.34     1243.07     44.60 o
   0   3   1      478.61      420.65     19.27 o
   1   3   1       75.19       73.30     13.60 o
   2   3   1     5042.63     5307.84     66.95 o
   3   3   1      168.45      165.96     14.12 o
   4   3   1      329.03      266.58     17.18 o
   5   3   1     2370.05     2480.70     44.64 o
   6   3   1       14.28       31.63     16.94 o
   7   3   1     2420.26     2347.28     52.69 o
   8   3   1     1579.62     1528.85     56.95 o
   9   3   1        3.33      -45.05     24.14 o
  10   3   1      235.56      248.49     40.51 o
  11   3   1      139.74       87.42     43.92 o
  12   3   1      142.56      165.96     50.57 o
  13   3   1        7.30       76.02     50.05 o
  14   3   1       54.74      104.75     54.44 o
 -15   4   1        3.69       61.25     80.75 o
 -14   4   1      214.55      251.88     58.24 o
 -13   4   1       57.77      123.52     43.00 o
 -12   4   1      125.61      164.86     42.68 o
 -11   4   1      469.61      591.97     49.80 o
 -10   4   1      358.92      300.05     36.79 o
  -9   4   1     1219.29     1230.26     65.93 o
  -8   4   1        3.05       -7.78     23.68 o
  -7   4   1     1068.18     1114.55     37.24 o
  -6   4   1     1688.69     1583.15     38.85 o
  -5   4   1     1875.74     1936.19     39.92 o
  -4   4   1     3615.40     3414.14     55.57 o
  -3   4   1     2683.49     2876.89     56.62 o
  -2   4   1    22452.37    23993.67    260.12 o
  -1   4   1     4107.69     4410.34     68.73 o
   0   4   1    24782.06    26141.98    281.61 o
   1   4   1        9.35      -16.72     11.19 o
   2   4   1      218.10      173.30     14.43 o
   3   4   1     5439.32     5381.74     80.95 o
   4   4   1     6445.96     6850.38     88.07 o
   5   4   1      171.59      157.59     18.50 o
   6   4   1      667.32      599.05     36.03 o
   7   4   1      141.26      146.49     23.00 o
   8   4   1     3112.10     2809.94     76.79 o
   9   4   1      368.39      391.54     43.46 o
  10   4   1      739.21      779.35     58.19 o
  11   4   1       18.42       13.47     43.28 o
  12   4   1      105.69      173.52     50.22 o
  13   4   1       97.16       41.05     47.10 o
  14   4   1       95.65      164.59     57.18 o
 -15   5   1      186.14      252.21     89.70 o
 -14   5   1       26.83       62.83     52.00 o
 -13   5   1      206.45      241.08     48.43 o
 -12   5   1      354.56      424.17     48.95 o
 -11   5   1      684.04      652.99     51.03 o
 -10   5   1     2561.15     2467.23     77.37 o
  -9   5   1       22.55        3.03     30.34 o
  -8   5   1     2624.29     2541.20     60.06 o
  -7   5   1      556.32      594.80     33.27 o
  -6   5   1     3142.24     2967.98     53.94 o
  -5   5   1     8045.01     8010.35    102.45 o
  -4   5   1     1362.63     1445.21     39.41 o
  -3   5   1     3456.84     3471.37     51.62 o
  -2   5   1      297.26      308.92     15.64 o
  -1   5   1      135.99      150.09     15.34 o
   0   5   1    15621.56    16219.09    180.63 o
   1   5   1      184.84      158.72     13.67 o
   2   5   1    15962.02    16598.30    198.38 o
   3   5   1     2370.06     2341.94     42.91 o
   4   5   1     4572.56     4448.44     74.23 o
   5   5   1      853.65      904.11     32.55 o
   6   5   1      361.89      360.28     25.30 o
   7   5   1     1048.68     1050.09     40.22 o
   8   5   1      630.03      679.54     41.45 o
   9   5   1     1476.48     1438.11     62.29 o
  10   5   1       23.64       45.88     36.89 o
  11   5   1      458.12      394.39     46.87 o
  12   5   1      281.20      309.53     54.52 o
  13   5   1      106.85      207.86     54.80 o
  14   5   1      134.04      191.19     59.76 o
 -14   6   1      286.29      259.12     69.98 o
 -13   6   1       28.35        7.38     72.95 o
 -12   6   1       74.35       62.46     48.11 o
 -11   6   1      860.38      944.24     58.57 o
 -10   6   1       70.32       94.15     39.28 o
  -9   6   1      944.35     1002.91     51.15 o
  -8   6   1      291.18      278.72     31.54 o
  -7   6   1      108.25       88.36     24.91 o
  -6   6   1     2992.05     3045.62     56.70 o
  -5   6   1      689.03      754.52     34.90 o
  -4   6   1     9982.91    10234.75    144.99 o
  -3   6   1        4.86       10.77     13.39 o
  -2   6   1    15972.64    16554.19    201.10 o
  -1   6   1        4.10       14.04     15.18 o
   0   6   1     6049.55     6009.47     77.27 o
   1   6   1     1090.34     1115.23     32.94 o
   2   6   1       23.51       34.53     15.18 o
   3   6   1     7282.18     7587.53     97.47 o
   4   6   1      459.80      448.43     23.63 o
   5   6   1     9640.36     9987.17    133.94 o
   6   6   1     3739.23     3649.65    140.83 o
   7   6   1     3171.40     3150.81     62.97 o
   8   6   1     6026.90     5787.59    107.71 o
   9   6   1     1578.26     1486.36     62.95 o
  10   6   1     1184.58     1217.05     69.57 o
  11   6   1        2.63      -14.03     39.24 o
  12   6   1      292.91      329.53     64.30 o
  13   6   1       60.12      144.98     62.74 o
 -14   7   1       63.77      147.01     95.39 o
 -13   7   1      114.08      174.42     56.12 o
 -12   7   1      312.04      354.81     55.25 o
 -11   7   1       93.04       49.19     44.48 o
 -10   7   1     3561.88     3397.88    104.25 o
  -9   7   1      535.52      584.54     43.63 o
  -8   7   1     3673.06     3745.08     82.12 o
  -7   7   1     3323.10     3160.59     68.02 o
  -6   7   1     4578.64     4580.67     80.29 o
  -5   7   1     6654.63     6443.10    117.18 o
  -4   7   1       26.20       17.52     28.58 o
  -3   7   1     3409.18     3234.90     67.15 o
  -2   7   1     1282.36     1228.53     36.52 o
  -1   7   1     3063.36     3092.35     60.87 o
   0   7   1     4263.98     4228.06     60.97 o
   1   7   1      745.03      801.33     28.51 o
   2   7   1    10235.27    10587.01    128.64 o
   3   7   1      331.20      300.27     21.29 o
   4   7   1     7666.89     7462.54    103.02 o
   5   7   1       28.56       -0.20     20.98 o
   6   7   1     2312.04     2202.77     55.66 o
   7   7   1      503.92      498.08     37.03 o
   8   7   1      655.70      610.58     41.23 o
   9   7   1      375.27      466.52     89.67 o
  10   7   1       24.35       25.11     43.53 o
  11   7   1      213.97      164.95     50.42 o
  12   7   1      382.43      338.89     64.89 o
  13   7   1      386.44      614.59     81.23 o
 -13   8   1      275.85      354.80     65.11 o
 -12   8   1      644.73      586.26     64.66 o
 -11   8   1      368.76      401.93     56.75 o
 -10   8   1      321.19      302.13     59.54 o
  -9   8   1     2045.56     1872.95     78.67 o
  -8   8   1      227.87      225.32     33.89 o
  -7   8   1      918.70      857.05     42.46 o
  -6   8   1     2088.30     2101.05     61.25 o
  -5   8   1       31.05       47.62     27.81 o
  -4   8   1     6560.41     6081.53    118.75 o
  -3   8   1       14.01       40.25     22.40 o
  -2   8   1     6791.82     6770.87     98.98 o
  -1   8   1     1005.85      942.49     39.66 o
   0   8   1     4007.74     4002.98     77.43 o
   1   8   1     3258.61     3224.43     67.67 o
   2   8   1     4092.18     3996.22    109.16 o
   3   8   1      939.32      838.58     38.72 o
   4   8   1      109.26      132.06     26.82 o
   5   8   1     1443.15     1350.41     48.62 o
   6   8   1     1220.01     1248.79     52.01 o
   7   8   1     1205.28     1238.51     73.30 o
   8   8   1     2274.90     2229.98     72.30 o
   9   8   1       46.98       74.98     43.54 o
  10   8   1     1274.35     1319.68     76.37 o
  11   8   1       58.39      156.07     49.07 o
  12   8   1      960.15      850.33    107.20 o
  13   8   1       11.52       71.78    126.63 o
 -13   9   1      199.96      259.64     63.49 o
 -12   9   1      607.14      694.10     69.67 o
 -11   9   1      210.48      239.25     52.61 o
 -10   9   1     1875.45     1860.37     83.91 o
  -9   9   1        4.83       15.68     41.85 o
  -8   9   1     1588.29     1685.91    119.94 o
  -7   9   1      633.83      637.89     37.93 o
  -6   9   1     2253.30     1998.91    110.15 o
  -5   9   1     3116.96     3044.11     75.73 o
  -4   9   1      339.25      308.23     31.88 o
  -3   9   1     3386.85     3326.25    105.72 o
  -2   9   1     1677.51     1603.77     52.84 o
  -1   9   1     2351.26     2290.33     60.71 o
   0   9   1     1362.22     1328.84     58.20 o
   1   9   1       93.10       99.73     27.32 o
   2   9   1     2605.14     2508.83     64.21 o
   3   9   1      125.78      157.62     31.34 o
   4   9   1     3590.89     3581.70     79.30 o
   5   9   1       82.34       89.04     31.32 o
   6   9   1     2076.44     1980.24     62.05 o
   7   9   1      739.61      809.64     48.69 o
   8   9   1      524.67      536.93     51.29 o
   9   9   1      471.60      558.66     55.87 o
  10   9   1        1.36       26.95     43.89 o
  11   9   1      425.78      556.14     74.19 o
  12   9   1      135.19      168.46     60.38 o
 -12  10   1      159.38      114.98     84.61 o
 -11  10   1      605.64      797.68     96.05 o
 -10  10   1      281.24      244.11     78.49 o
  -9  10   1     1198.87     1192.46    200.15 o
  -8  10   1      110.36      118.33     39.21 o
  -7  10   1      233.28      291.40     38.86 o
  -6  10   1     1236.97     1233.44     62.74 o
  -5  10   1     2737.96     2568.53     77.10 o
  -4  10   1     7315.99     7096.85    155.08 o
  -3  10   1      201.35      225.11     34.60 o
  -2  10   1     3627.45     3390.56    104.16 o
  -1  10   1      889.01      880.21     45.96 o
   0  10   1     4013.43     3864.60     92.72 o
   1  10   1     2973.05     3002.43     96.77 o
   2  10   1     2754.23     2799.57     76.98 o
   3  10   1     4303.96     4311.33     89.81 o
   4  10   1      210.17      197.30     34.49 o
   5  10   1     1114.45     1252.39     54.62 o
   6  10   1      543.25      575.16     40.50 o
   7  10   1      774.86      781.67     65.31 o
   8  10   1     2273.80     2054.02     83.19 o
   9  10   1       66.49      111.58     51.81 o
  10  10   1     1239.19     1193.59     84.77 o
  11  10   1        0.19      -15.17    105.43 o
 -11  11   1       25.56      169.76     93.89 o
 -10  11   1     1170.14     1222.50    163.31 o
  -9  11   1       62.30       88.00     60.38 o
  -8  11   1     2746.81     2835.61    166.43 o
  -7  11   1      334.21      323.33     67.33 o
  -6  11   1      554.91      475.91     43.68 o
  -5  11   1     1719.72     1560.44     57.13 o
  -4  11   1      436.04      368.17     36.13 o
  -3  11   1     3723.09     3675.54     83.56 o
  -2  11   1       91.47       66.44     32.24 o
  -1  11   1     1768.91     1675.85     61.30 o
   0  11   1     2018.35     2047.47     64.12 o
   1  11   1     1361.16     1302.98     55.35 o
   2  11   1     8263.28     8134.44    136.12 o
   3  11   1        7.32       24.73     29.45 o
   4  11   1     4897.04     4777.74     97.32 o
   5  11   1       70.25      117.09     32.58 o
   6  11   1     1937.34     1946.31     71.31 o
   7  11   1      751.38      702.83     57.72 o
   8  11   1      350.68      400.12     53.04 o
   9  11   1      627.62      781.86     95.29 o
  10  11   1        0.40      -36.81     49.75 o
  11  11   1      209.94      249.44     70.26 o
 -10  12   1      141.31      148.99    148.83 o
  -9  12   1      895.76      881.35     95.34 o
  -8  12   1        5.38       35.10     51.16 o
  -7  12   1      199.88      282.92     61.34 o
  -6  12   1      501.64      537.70     57.07 o
  -5  12   1       16.93       18.83     37.58 o
  -4  12   1     2790.92     2709.17     89.23 o
  -3  12   1        5.46      -24.03     33.15 o
  -2  12   1     3226.92     3150.85     86.50 o
  -1  12   1      396.81      346.95     37.35 o
   0  12   1     2971.97     2812.93     87.42 o
   1  12   1     2843.51     2637.36     80.57 o
   2  12   1     1138.09     1117.99     53.20 o
   3  12   1     5265.13     4883.87    151.58 o
   4  12   1      134.33      168.30     35.20 o
   5  12   1      327.06      405.59     41.64 o
   6  12   1      945.44     1007.42     61.60 o
   7  12   1      901.60      911.73     63.99 o
   8  12   1     2109.48     2044.17    144.17 o
   9  12   1      144.06      133.33     61.62 o
  10  12   1      758.21      860.61    154.32 o
  -9  13   1       37.17       89.55     70.06 o
  -8  13   1     1813.69     1882.05    103.79 o
  -7  13   1      581.93      594.54     94.70 o
  -6  13   1     1323.40     1274.06    101.03 o
  -5  13   1      353.89      504.77     49.12 o
  -4  13   1      402.32      476.72     47.35 o
  -3  13   1     1024.14      951.77     59.49 o
  -2  13   1       68.32      -16.30     55.27 o
  -1  13   1     1538.02     1435.66     78.10 o
   0  13   1     1370.31     1414.54     66.88 o
   1  13   1      474.71      633.61     52.35 o
   2  13   1     2971.15     2970.51    107.46 o
   3  13   1       30.25       24.62     40.88 o
   4  13   1     1769.34     1809.55     76.40 o
   5  13   1       21.73       86.78     47.86 o
   6  13   1      991.71     1017.80     84.46 o
   7  13   1      181.38      161.99     73.78 o
   8  13   1       56.61       97.36     75.73 o
  -8  14   1        2.84      115.03     76.93 o
  -7  14   1      252.41      254.01     77.76 o
  -6  14   1      522.61      695.65     57.14 o
  -5  14   1       41.07       88.82     41.12 o
  -4  14   1     2000.55     1982.19    100.93 o
  -3  14   1        0.35       39.15     41.20 o
  -2  14   1     2701.43     2762.71     88.98 o
  -1  14   1      159.35      129.86     41.16 o
   0  14   1     1276.97     1237.09     67.46 o
   1  14   1       48.30      216.73     52.01 o
   2  14   1      430.06      435.48     59.35 o
   3  14   1       25.02      -10.67     46.11 o
   4  14   1      228.22      227.34     53.04 o
   5  14   1      453.66      519.24     74.83 o
   6  14   1      532.27      682.66     80.01 o
   7  14   1      186.33      370.53     88.47 o
  -6  15   1      776.77      750.13    149.83 o
  -5  15   1      177.75      226.53     58.97 o
  -4  15   1       33.09       59.07     51.50 o
  -3  15   1       45.42      153.30     53.64 o
  -2  15   1       45.57      129.95     51.89 o
  -1  15   1      594.43      714.93     68.49 o
   0  15   1     1120.47     1187.26     79.40 o
   1  15   1       14.32       43.69     48.76 o
   2  15   1      336.51      528.81     64.69 o
   3  15   1       54.01       61.53     52.84 o
   4  15   1     1262.42     1650.99    113.08 o
   5  15   1       49.17       84.41     86.80 o
  -4  16   1      376.74      527.94    124.36 o
  -3  16   1       67.94      143.89     80.04 o
  -2  16   1      830.31      973.47     91.46 o
  -1  16   1       63.16       23.56     53.85 o
   0  16   1      600.41      569.00     76.27 o
   1  16   1      265.04      330.77     72.93 o
   2  16   1       90.88      255.38     90.30 o
   3  16   1      269.71      317.25     90.57 o
 -15   0   2      745.62      941.73    177.29 o
 -14   0   2      313.91      314.21     83.74 o
 -13   0   2     1452.85     1342.44    152.82 o
 -12   0   2      359.69      486.37     59.26 o
 -11   0   2     1360.25     1399.98     83.19 o
 -10   0   2      160.42       97.57     47.59 o
  -9   0   2      248.75      187.21     43.58 o
  -8   0   2     8935.74     8669.26    187.26 o
  -7   0   2      203.37      151.19     32.88 o
  -6   0   2    12335.66    12170.10    235.74 o
  -5   0   2      537.47      572.74     53.58 o
  -4   0   2     8049.83     7561.65    147.65 o
  -3   0   2     1439.81     1531.53     38.10 o
  -2   0   2    91642.42    97970.09   1693.23 o
   0   0   2     3927.33     4125.69     67.97 o
   1   0   2     3669.64     3989.33     68.34 o
   2   0   2     7037.98     7185.11    166.80 o
   3   0   2    35566.78    38657.17    582.39 o
   4   0   2    18988.92    20186.41    315.09 o
   5   0   2     3412.58     3473.41     75.70 o
   6   0   2    16712.12    17872.71    350.66 o
   7   0   2      781.82      739.79     44.09 o
   8   0   2     5348.98     5437.37    137.63 o
   9   0   2      597.78      617.81    130.35 o
  10   0   2     4287.90     4056.27    226.24 o
  11   0   2     2248.11     2220.43    128.86 o
  12   0   2      391.76      433.34     81.60 o
  13   0   2      413.92      498.40     89.33 o
  14   0   2      172.55      284.84     90.71 o
 -15   1   2      141.81      217.66     57.16 o
 -14   1   2      570.63      610.11     71.89 o
 -13   1   2        4.22       21.81     38.28 o
 -12   1   2     3065.57     2995.13     78.39 o
 -11   1   2      815.31      799.83     51.82 o
 -10   1   2     6353.82     6164.49    111.88 o
  -9   1   2     4122.73     3984.56     83.22 o
  -8   1   2     8567.51     8657.19    132.15 o
  -7   1   2     8718.86     8784.67    117.71 o
  -6   1   2     1840.79     1821.77     39.07 o
  -5   1   2     8158.02     8411.26    107.91 o
  -4   1   2      984.11      876.71     25.80 o
  -3   1   2       80.44       81.03     12.28 o
  -2   1   2    64668.15    69526.07    728.55 o
  -1   1   2     5846.78     5961.05     86.32 o
   0   1   2    66754.56    70557.76    932.27 o
   1   1   2      237.06      198.39     15.01 o
   2   1   2    57348.35    61278.20    688.95 o
   3   1   2    16268.33    18273.79    200.84 o
   4   1   2    20267.02    21190.32    233.41 o
   5   1   2    18402.81    20529.10    229.25 o
   6   1   2     1014.14      934.53     31.64 o
   7   1   2      533.25      517.42     30.77 o
   8   1   2      190.61      146.89     35.81 o
   9   1   2     3150.30     3375.81    106.65 o
  10   1   2     7963.43     7614.57    167.54 o
  11   1   2      890.35      853.12     63.87 o
  12   1   2     1004.39     1007.96     71.47 o
  13   1   2      217.46      266.29     57.68 o
  14   1   2      903.62     1006.89     81.78 o
 -15   2   2      853.26      847.85     75.25 o
 -14   2   2     1164.53     1089.17    105.66 o
 -13   2   2     2372.24     2427.69     84.88 o
 -12   2   2      275.23      263.76     36.46 o
 -11   2   2     1928.78     1758.82     62.23 o
 -10   2   2      773.58      755.98     43.60 o
  -9   2   2     1784.93     1722.48     98.50 o
  -8   2   2     4941.02     4805.86     88.53 o
  -7   2   2       89.54       96.85     18.72 o
  -6   2   2     9717.58     9680.58    116.09 o
  -5   2   2     4638.17     4750.93     63.39 o
  -4   2   2    12239.79    12294.55    149.36 o
  -3   2   2     9172.23     9816.79    119.52 o
  -2   2   2    58746.18    63590.08    668.08 o
  -1   2   2    11846.12    12339.37    135.22 o
   0   2   2     1697.21     1793.79     40.34 o
   1   2   2     1403.65     1423.06     53.93 o
   2   2   2     3128.33     3077.20     43.43 o
   3   2   2    17131.09    18255.93    214.86 o
   4   2   2     7614.94     7822.49     95.89 o
   5   2   2     4008.86     4052.28     60.23 o
   6   2   2    16418.40    16973.49    195.61 o
   7   2   2       43.43       66.01     20.56 o
   8   2   2     6610.15     6455.49    126.56 o
   9   2   2      181.74      138.56     39.63 o
  10   2   2     2555.51     2461.71     91.69 o
  11   2   2        9.21       72.58     45.02 o
  12   2   2      234.89      227.73     51.11 o
  13   2   2      348.64      433.93     59.94 o
  14   2   2      191.16      242.85     62.37 o
 -15   3   2      336.03      364.31     59.64 o
 -14   3   2     1031.54     1215.78    101.06 o
 -13   3   2       16.01       69.16     41.95 o
 -12   3   2     3725.61     3594.74     98.02 o
 -11   3   2      852.20      811.66     45.90 o
 -10   3   2     7260.55     7085.52    123.86 o
  -9   3   2     4304.96     4208.06     91.95 o
  -8   3   2     9722.46     9722.92    195.25 o
  -7   3   2    19074.98    19583.34    222.51 o
  -6   3   2     8797.69     9091.13    111.55 o
  -5   3   2    12224.71    12659.79    156.90 o
  -4   3   2      893.17      858.82     29.84 o
  -3   3   2     7661.10     8071.19     95.39 o
  -2   3   2    14788.64    15892.02    200.42 o
  -1   3   2      296.39      329.45     15.83 o
   0   3   2    10650.55    10767.42    121.40 o
   1   3   2     6372.10     6888.87     82.22 o
   2   3   2    61402.05    65409.21    797.42 o
   3   3   2     5673.85     6193.61     90.17 o
   4   3   2     8719.46     8717.73    113.97 o
   5   3   2      497.53      615.74     27.53 o
   6   3   2     1247.57     1182.30     35.96 o
   7   3   2     1687.06     1567.21     47.82 o
   8   3   2      587.02      537.91     37.81 o
   9   3   2       38.53       56.95     38.45 o
  10   3   2     1984.69     1941.89     82.93 o
  11   3   2       40.88       88.35     45.19 o
  12   3   2     2013.50     2075.64     93.22 o
  13   3   2       91.06      202.19     54.25 o
  14   3   2      813.53      857.34     78.35 o
 -15   4   2      735.56      733.06     86.19 o
 -14   4   2      696.86      823.36     62.44 o
 -13   4   2      839.67      988.23     61.85 o
 -12   4   2        1.10      -24.58     37.91 o
 -11   4   2      963.49      940.20     49.60 o
 -10   4   2      356.71      261.14     36.83 o
  -9   4   2     2647.25     2683.93     99.32 o
  -8   4   2     2404.23     2464.43     67.82 o
  -7   4   2        1.28       -5.03     18.10 o
  -6   4   2    11021.59    11039.88    133.25 o
  -5   4   2     2960.55     2965.91     53.20 o
  -4   4   2    15916.71    16634.48    186.86 o
  -3   4   2    12031.24    12903.19    168.34 o
  -2   4   2     7137.16     7348.26     87.90 o
  -1   4   2    17917.88    18602.57    234.63 o
   0   4   2     4899.97     5153.87     65.38 o
   1   4   2    11875.92    12319.20    139.89 o
   2   4   2        2.23        2.52     12.24 o
   3   4   2     1980.76     2172.68     42.54 o
   4   4   2     1646.04     1478.65     36.85 o
   5   4   2     1841.65     1762.17     39.49 o
   6   4   2    12046.11    11808.32    217.22 o
   7   4   2      301.64      300.93     31.37 o
   8   4   2     9815.70     9559.30    165.78 o
   9   4   2       85.71      136.59     38.39 o
  10   4   2     2723.06     2738.42     96.07 o
  11   4   2       66.59       35.06     45.32 o
  12   4   2      139.68      202.37     55.94 o
  13   4   2      203.21      235.77     55.68 o
  14   4   2      220.29      312.64    136.84 o
 -15   5   2      125.81       54.94    108.87 o
 -14   5   2      493.22      506.63     56.27 o
 -13   5   2        8.63      -50.85     39.44 o
 -12   5   2      168.38      152.62     42.70 o
 -11   5   2       79.05      110.25     33.84 o
 -10   5   2     2300.12     2203.34     67.06 o
  -9   5   2     2015.81     1942.08     93.51 o
  -8   5   2      328.90      287.81     30.27 o
  -7   5   2     3588.42     3558.92     61.71 o
  -6   5   2     1452.03     1449.57     41.61 o
  -5   5   2    12155.46    12754.08    150.45 o
  -4   5   2     3517.61     3785.63     56.73 o
  -3   5   2     2421.65     2505.86     41.48 o
  -2   5   2     9788.37     9991.56    126.12 o
  -1   5   2      190.98      201.46     16.12 o
   0   5   2    21977.16    22105.30    242.47 o
   1   5   2     1573.26     1674.11     33.27 o
   2   5   2    19419.10    20296.72    225.98 o
   3   5   2     8874.44     9612.73    117.28 o
   4   5   2     4561.17     4239.38     68.10 o
   5   5   2     2332.50     2322.52     47.95 o
   6   5   2     2820.86     2822.68     55.67 o
   7   5   2     3866.10     3687.45     72.70 o
   8   5   2     1236.16     1154.64     53.46 o
   9   5   2     1288.85     1239.22     70.14 o
  10   5   2     1495.37     1519.03    117.07 o
  11   5   2      323.91      293.23     53.33 o
  12   5   2     1485.76     1574.83     81.85 o
  13   5   2       43.47       97.79     52.05 o
  14   5   2      439.20      635.26    141.84 o
 -15   6   2      193.45      128.85    114.87 o
 -14   6   2      198.41      251.46     59.38 o
 -13   6   2      893.26      922.70     93.63 o
 -12   6   2      242.84      183.05     54.85 o
 -11   6   2      664.30      693.62     53.14 o
 -10   6   2       25.79       26.05     30.45 o
  -9   6   2       68.14       93.23     33.87 o
  -8   6   2     2464.70     2391.66     71.04 o
  -7   6   2       19.35        9.53     23.07 o
  -6   6   2     6910.40     6556.08    108.12 o
  -5   6   2      406.33      387.16     26.85 o
  -4   6   2    10428.37    10577.05    136.00 o
  -3   6   2     4396.55     4560.02     63.95 o
  -2   6   2     9632.72     9656.97    125.55 o
  -1   6   2      788.38      762.49     29.75 o
   0   6   2     7311.82     7559.99     93.99 o
   1   6   2     3108.43     3027.26     48.90 o
   2   6   2      130.68      135.26     16.80 o
   3   6   2      212.21      216.95     19.29 o
   4   6   2     4340.55     4399.52     67.98 o
   5   6   2      878.81      899.17     39.78 o
   6   6   2    11025.78    11041.25    241.94 o
   7   6   2       14.35       34.21     28.83 o
   8   6   2     3433.59     3461.73     81.08 o
   9   6   2       47.96       60.09     40.87 o
  10   6   2      615.88      543.04     47.96 o
  11   6   2      438.34      493.30     55.42 o
  12   6   2      130.46      217.34     65.62 o
  13   6   2      153.93      183.27     56.15 o
 -14   7   2      121.78      134.43     56.85 o
 -13   7   2        6.10       88.87     51.63 o
 -12   7   2      691.76      713.71     63.77 o
 -11   7   2       50.63       21.37     46.97 o
 -10   7   2     2413.88     2331.66     75.47 o
  -9   7   2     2137.68     1978.11     68.49 o
  -8   7   2     2608.74     2473.09     67.51 o
  -7   7   2       69.25       73.38     21.14 o
  -6   7   2     3591.40     3418.85     67.24 o
  -5   7   2     1557.70     1497.55     47.86 o
  -4   7   2       30.67        2.00     20.34 o
  -3   7   2     1484.61     1527.61     41.09 o
  -2   7   2     4562.80     4381.50     70.13 o
  -1   7   2      620.00      562.33     26.70 o
   0   7   2     7481.73     7608.14    105.08 o
   1   7   2      924.26      972.65     30.57 o
   2   7   2     8441.09     8460.28    107.83 o
   3   7   2       59.58       69.10     18.95 o
   4   7   2     3665.41     3637.21     63.00 o
   5   7   2      319.87      322.43     26.76 o
   6   7   2       62.93       34.35     25.96 o
   7   7   2      386.48      298.44     33.25 o
   8   7   2      806.68      787.07     44.13 o
   9   7   2      321.45      386.22     42.73 o
  10   7   2      812.17      763.59     60.56 o
  11   7   2      164.74      246.57     62.23 o
  12   7   2      825.05      811.02    148.33 o
  13   7   2       13.18      -55.72     60.59 o
 -14   8   2      159.28      196.10     86.55 o
 -13   8   2      237.17      276.75     58.70 o
 -12   8   2      106.71      143.39     51.93 o
 -11   8   2      521.26      535.93     59.55 o
 -10   8   2        8.24      -46.84     35.66 o
  -9   8   2       98.64       55.44     35.32 o
  -8   8   2      212.28      225.22     42.29 o
  -7   8   2        0.53      -22.72     24.02 o
  -6   8   2     6109.11     5771.45    102.02 o
  -5   8   2      271.90      249.02     27.91 o
  -4   8   2     5495.87     5201.78    195.33 o
  -3   8   2        1.04      -24.24     21.99 o
  -2   8   2     2470.61     2484.39     53.36 o
  -1   8   2     1609.40     1638.19     44.24 o
   0   8   2      603.63      586.93     29.95 o
   1   8   2     1004.77     1027.32     37.42 o
   2   8   2      443.93      393.37     30.85 o
   3   8   2      430.16      420.18     29.43 o
   4   8   2     3137.91     2817.40     62.24 o
   5   8   2      782.87      782.11     44.16 o
   6   8   2     2464.64     2342.83     73.55 o
   7   8   2      530.18      510.66     52.97 o
   8   8   2      495.20      537.87     45.48 o
   9   8   2       30.87       75.57     44.06 o
  10   8   2      369.72      418.94     55.70 o
  11   8   2      129.58       96.61     79.27 o
  12   8   2        2.06       54.02     61.28 o
 -13   9   2        0.23      -31.85     76.78 o
 -12   9   2      255.89      289.48     68.11 o
 -11   9   2       41.69       -7.61     53.52 o
 -10   9   2      774.69      790.24     74.87 o
  -9   9   2      382.22      424.94     44.73 o
  -8   9   2     1415.19     1513.27     63.79 o
  -7   9   2      309.04      292.59     34.39 o
  -6   9   2       14.34       20.10     23.75 o
  -5   9   2      282.55      298.67     32.45 o
  -4   9   2      101.33      152.37     28.99 o
  -3   9   2     1008.34     1023.81     48.73 o
  -2   9   2      345.92      365.49     32.44 o
  -1   9   2      270.69      177.14     35.15 o
   0   9   2     1039.75     1005.76     50.42 o
   1   9   2      230.89      238.32     31.57 o
   2   9   2     1937.06     1793.91     58.06 o
   3   9   2       19.84      -30.30     28.25 o
   4   9   2      286.89      247.86     33.60 o
   5   9   2       34.29       41.76     35.36 o
   6   9   2      142.29      186.14     37.79 o
   7   9   2       86.52       86.29     33.18 o
   8   9   2      126.55       64.88     39.42 o
   9   9   2      166.72      272.98     73.96 o
  10   9   2      198.46      209.86     52.14 o
  11   9   2       25.20       36.91     49.75 o
  12   9   2      103.01      124.86     66.65 o
 -12  10   2       70.16      121.22     76.24 o
 -11  10   2       64.71      159.28     70.96 o
 -10  10   2       48.91      -16.71     66.92 o
  -9  10   2       99.44       89.21     50.39 o
  -8  10   2        2.33      -24.44     38.14 o
  -7  10   2       35.76       37.51     37.00 o
  -6  10   2     1476.84     1392.09     54.98 o
  -5  10   2     2641.15     2470.76     68.31 o
  -4  10   2     1524.32     1469.23     57.22 o
  -3  10   2      181.42      124.93     32.65 o
  -2  10   2     1008.43      893.63     45.40 o
  -1  10   2      425.44      454.53     37.60 o
   0  10   2        8.09      -34.65     29.64 o
   1  10   2       42.96       22.03     29.90 o
   2  10   2      107.51      140.61     32.98 o
   3  10   2      100.81       94.79     33.63 o
   4  10   2     1357.90     1209.20     56.60 o
   5  10   2      380.79      361.27     39.88 o
   6  10   2      773.74      738.86     53.97 o
   7  10   2      242.31      318.32     46.13 o
   8  10   2      429.86      423.37     51.46 o
   9  10   2        2.22      -13.84     58.18 o
  10  10   2      236.78      212.72     85.23 o
  11  10   2       16.54        3.28     58.42 o
 -11  11   2        9.26       13.77     66.35 o
 -10  11   2       75.45        9.58     64.87 o
  -9  11   2       91.59       86.45     63.57 o
  -8  11   2       21.01        7.85     52.44 o
  -7  11   2        0.10       26.82     37.96 o
  -6  11   2        1.87      -59.60     42.38 o
  -5  11   2       20.22       23.43     33.33 o
  -4  11   2       15.24      -24.29     32.16 o
  -3  11   2        6.24       -3.98     36.06 o
  -2  11   2        4.93      -22.64     33.98 o
  -1  11   2      412.45      315.62     41.81 o
   0  11   2      655.11      612.91     46.98 o
   1  11   2      499.28      486.78     45.36 o
   2  11   2     1059.91     1054.94     50.40 o
   3  11   2        4.66      -47.63     28.97 o
   4  11   2      657.76      754.80     71.20 o
   5  11   2       79.99      102.33     37.20 o
   6  11   2       98.75      131.32     39.91 o
   7  11   2        7.24        6.96     59.69 o
   8  11   2        0.59        0.08     44.12 o
   9  11   2       10.82      -81.99     47.96 o
  10  11   2       33.62       66.89     56.93 o
 -11  12   2        1.55      -63.93    101.88 o
 -10  12   2      245.68      329.50     84.01 o
  -9  12   2       29.03       84.37     68.86 o
  -8  12   2        2.84       61.10     42.00 o
  -7  12   2       78.07       85.68     43.19 o
  -6  12   2        8.47       39.76     36.13 o
  -5  12   2       15.00       12.20     40.57 o
  -4  12   2       98.50       68.88     41.86 o
  -3  12   2        1.52      -54.57     33.94 o
  -2  12   2      331.78      339.32     43.47 o
  -1  12   2        9.88       34.55     36.38 o
   0  12   2       20.44       -1.89     34.51 o
   1  12   2       15.38       14.99     35.91 o
   2  12   2      159.25      179.93     40.83 o
   3  12   2        3.36      -21.66     36.63 o
   4  12   2       76.57      125.50     40.21 o
   5  12   2      188.68      211.67     49.01 o
   6  12   2       90.82      125.45     47.97 o
   7  12   2        7.21       51.30     52.02 o
   8  12   2      179.71      144.39     58.60 o
   9  12   2       44.83       91.93     73.29 o
 -10  13   2       49.13       53.94    106.88 o
  -9  13   2      101.41      156.61     68.86 o
  -8  13   2       17.28       15.42     45.99 o
  -7  13   2       11.44       42.40     42.96 o
  -6  13   2      174.13      252.36     44.59 o
  -5  13   2        3.67       51.46     44.70 o
  -4  13   2     1117.59     1102.36     61.87 o
  -3  13   2        1.33       17.98     39.19 o
  -2  13   2       98.87      102.00     39.34 o
  -1  13   2      207.11      187.08     48.27 o
   0  13   2       32.92       11.68     37.84 o
   1  13   2      613.49      600.29     52.41 o
   2  13   2        0.64      -74.33     37.17 o
   3  13   2       48.07       91.00     40.95 o
   4  13   2        7.74       16.88     46.87 o
   5  13   2        7.70      -14.51     45.26 o
   6  13   2      161.09       88.76     50.89 o
   7  13   2       86.31      -19.42     56.30 o
   8  13   2        4.54        9.84     90.67 o
  -8  14   2       41.21       57.76     93.89 o
  -7  14   2        7.03       34.59     94.76 o
  -6  14   2       37.93       69.94     42.82 o
  -5  14   2       45.87      106.60     41.73 o
  -4  14   2       13.98       51.37     41.51 o
  -3  14   2       12.58       21.42     40.73 o
  -2  14   2        5.63       52.92     40.31 o
  -1  14   2       66.38       60.55     40.23 o
   0  14   2       13.53      139.22     42.91 o
   1  14   2        0.57       16.02     41.20 o
   2  14   2        2.21        0.85     53.35 o
   3  14   2       18.24        8.91     45.04 o
   4  14   2       11.02       77.21     51.22 o
   5  14   2        5.15       17.82     51.08 o
   6  14   2        1.25      -23.42     62.05 o
   7  14   2       19.26       23.97    117.86 o
  -7  15   2      167.99      119.16     78.41 o
  -6  15   2       24.10       77.53     68.89 o
  -5  15   2      197.85      250.26     52.51 o
  -4  15   2       11.13       54.97     44.66 o
  -3  15   2      138.17      155.53     53.57 o
  -2  15   2        0.21       37.23     42.49 o
  -1  15   2      304.45      286.66     49.78 o
   0  15   2       30.62       94.77     43.24 o
   1  15   2       23.73       98.15     61.27 o
   2  15   2        5.77       34.44     50.70 o
   3  15   2       72.44       70.74     65.93 o
   4  15   2       95.91      148.24     67.50 o
   5  15   2      127.32       86.90    145.83 o
  -4  16   2        5.72      134.84     79.81 o
  -3  16   2       25.50       52.81     63.59 o
  -2  16   2       19.93      132.36     69.10 o
  -1  16   2      291.04      501.65     80.15 o
   0  16   2      142.70      183.44     83.32 o
   1  16   2      304.92      235.73    126.85 o
   2  16   2       58.71       56.93    107.87 o
 -16   1   3        3.05      -16.66     61.19 o
 -15   1   3        7.72       40.37     90.25 o
 -14   1   3       44.71       22.13     40.51 o
 -13   1   3        6.23        2.43     32.63 o
 -12   1   3      254.97      250.00     37.00 o
 -11   1   3      156.88      102.77     34.19 o
 -10   1   3       76.73       69.79     31.33 o
  -9   1   3      771.31      775.85     41.75 o
  -8   1   3      128.44      133.85     26.50 o
  -7   1   3      597.52      621.01     29.69 o
  -6   1   3     1080.73     1120.34     30.97 o
  -5   1   3       31.46       19.56     12.66 o
  -4   1   3      269.57      279.06     14.48 o
  -3   1   3    16551.61    17831.15    194.25 o
  -2   1   3       54.78       26.35     10.36 o
  -1   1   3     9651.86    10222.30    130.85 o
   0   1   3       93.61       75.29     10.09 o
   1   1   3       15.53       -4.51     13.96 o
   2   1   3     2099.96     2011.13     37.68 o
   3   1   3       96.23      100.65     11.92 o
   4   1   3     2357.74     2388.94     49.55 o
   5   1   3      301.99      356.53     22.73 o
   6   1   3        0.60       17.15     17.35 o
   7   1   3      105.19      112.38     24.56 o
   8   1   3      524.35      605.89     55.07 o
   9   1   3     1217.76     1047.40     67.43 o
  10   1   3      617.19      565.44     54.85 o
  11   1   3       15.24       33.59     45.88 o
  12   1   3       45.86       57.93     48.51 o
  13   1   3       12.27       60.40     58.53 o
 -16   2   3        3.16       -7.21    184.79 o
 -15   2   3       24.15       47.99     51.66 o
 -14   2   3        1.07       -5.11     40.23 o
 -13   2   3      122.64      166.34     37.74 o
 -12   2   3        0.85       18.95     31.37 o
 -11   2   3      251.97      243.80     37.46 o
 -10   2   3      251.68      255.57     36.11 o
  -9   2   3       88.01       68.82     28.29 o
  -8   2   3      194.18      170.09     27.62 o
  -7   2   3     6265.80     6184.56     89.94 o
  -6   2   3      519.84      526.51     46.01 o
  -5   2   3     1700.56     1672.88     32.54 o
  -4   2   3      599.85      605.70     21.24 o
  -3   2   3    11741.87    12255.28    137.34 o
  -2   2   3    13635.63    14955.03    175.20 o
  -1   2   3     1081.72     1114.43     46.12 o
   0   2   3    10381.49    11009.75    132.22 o
   1   2   3     2894.81     3204.52     47.29 o
   2   2   3     2439.36     2435.16     37.61 o
   3   2   3     5208.99     5703.14     72.77 o
   4   2   3      516.97      514.50     27.12 o
   5   2   3     1379.13     1441.89     38.88 o
   6   2   3     2069.24     2002.32     85.45 o
   7   2   3       30.71       33.68     24.41 o
   8   2   3       16.74      -16.99     32.85 o
   9   2   3       27.72        9.07     41.14 o
  10   2   3        6.95       14.47     41.74 o
  11   2   3        0.55       10.39     43.62 o
  12   2   3        8.73       -3.08     46.74 o
  13   2   3      120.02      119.81     75.55 o
 -16   3   3       10.52      179.74     89.04 o
 -15   3   3       15.17      -54.20     69.35 o
 -14   3   3      376.05      373.89     50.68 o
 -13   3   3      362.53      382.71     49.10 o
 -12   3   3      325.42      347.76     44.37 o
 -11   3   3       24.83       35.67     41.90 o
 -10   3   3      170.59      153.23     34.73 o
  -9   3   3     2520.04     2456.66     74.52 o
  -8   3   3     1898.68     1875.18    100.86 o
  -7   3   3     2822.13     2910.97     49.91 o
  -6   3   3      183.98      160.86     17.93 o
  -5   3   3     1053.54     1044.92     30.97 o
  -4   3   3     2041.69     2033.31     36.12 o
  -3   3   3       83.38       56.00     11.70 o
  -2   3   3    16160.26    17436.45    191.27 o
  -1   3   3     9040.67     9864.05    112.65 o
   0   3   3    17824.12    19156.47    208.92 o
   1   3   3     1173.16     1106.32     26.00 o
   2   3   3     5313.98     5660.67     83.14 o
   3   3   3     2284.58     2375.34     40.34 o
   4   3   3     2324.42     2547.32     47.65 o
   5   3   3       26.59        7.31     15.88 o
   6   3   3        7.40        6.03     23.19 o
   7   3   3      785.32      769.68     36.27 o
   8   3   3      257.70      230.95     35.14 o
   9   3   3       51.10       72.40     41.95 o
  10   3   3      617.59      592.53     57.12 o
  11   3   3       63.38      137.55     48.23 o
  12   3   3      186.46      272.91     55.46 o
  13   3   3        0.19      153.21     53.50 o
 -15   4   3      225.51      184.62     50.70 o
 -14   4   3       93.55      200.65     45.93 o
 -13   4   3       71.97       93.57     41.21 o
 -12   4   3      288.89      263.25     39.77 o
 -11   4   3      230.92      203.36     41.02 o
 -10   4   3     1977.83     1808.86     63.61 o
  -9   4   3      134.09      146.44     32.37 o
  -8   4   3     2799.02     2641.53     59.11 o
  -7   4   3     1512.91     1412.63     40.70 o
  -6   4   3      817.26      800.17     30.52 o
  -5   4   3     1369.35     1276.71     34.57 o
  -4   4   3     6859.94     7196.76     89.52 o
  -3   4   3     1806.52     1882.17     36.37 o
  -2   4   3     1783.18     1876.74     40.06 o
  -1   4   3      416.81      449.97     19.30 o
   0   4   3     2219.33     2336.79     37.86 o
   1   4   3     4612.94     4843.18     64.15 o
   2   4   3      282.23      271.87     16.17 o
   3   4   3     3384.26     3520.29     57.25 o
   4   4   3       71.72       17.37     14.72 o
   5   4   3     3176.34     3382.92     85.20 o
   6   4   3     3336.52     3365.44     66.45 o
   7   4   3       31.32       42.48     27.13 o
   8   4   3     1127.36     1064.11     53.14 o
   9   4   3       65.46       63.60     41.36 o
  10   4   3        9.81       36.66     43.73 o
  11   4   3      287.42      281.89     65.74 o
  12   4   3        0.70      -32.21     49.31 o
  13   4   3      341.86      518.67     65.20 o
 -15   5   3        3.26       62.68     54.30 o
 -14   5   3      244.47      258.32     49.40 o
 -13   5   3      631.06      660.91     55.25 o
 -12   5   3       57.13       83.94     37.97 o
 -11   5   3      682.03      672.49     44.19 o
 -10   5   3     1744.01     1698.68     81.15 o
  -9   5   3      132.58      135.99     33.36 o
  -8   5   3      139.80      136.54     39.79 o
  -7   5   3     1655.09     1603.42     41.87 o
  -6   5   3     3844.76     3767.95     60.97 o
  -5   5   3     2975.37     3000.33     51.47 o
  -4   5   3     3236.97     3253.41     51.44 o
  -3   5   3     1360.03     1443.83     34.64 o
  -2   5   3    10852.51    10728.61    133.36 o
  -1   5   3       34.22       42.31     10.66 o
   0   5   3     9939.12    10019.20    118.17 o
   1   5   3      189.37      177.06     15.53 o
   2   5   3     5081.72     5445.98     73.56 o
   3   5   3     2851.51     2754.48     48.43 o
   4   5   3     1933.30     2024.43     45.13 o
   5   5   3     5508.93     5230.11     97.31 o
   6   5   3      325.34      311.15     30.96 o
   7   5   3     2464.12     2381.71     66.45 o
   8   5   3     1681.90     1572.89     55.85 o
   9   5   3      253.98      301.56     47.43 o
  10   5   3      765.11      680.55     58.37 o
  11   5   3        5.58       20.49     43.61 o
  12   5   3      313.95      276.76     54.94 o
  13   5   3       46.38      108.05     53.63 o
 -15   6   3      321.47      529.31     97.98 o
 -14   6   3        2.23       32.76     51.72 o
 -13   6   3      101.33      133.40     48.66 o
 -12   6   3      706.46      788.04     62.77 o
 -11   6   3      138.58      141.92     38.48 o
 -10   6   3      708.97      806.57     48.53 o
  -9   6   3      155.19      145.67     34.88 o
  -8   6   3      896.40      871.97     62.84 o
  -7   6   3     1625.38     1552.50     44.44 o
  -6   6   3     1757.24     1631.76     43.01 o
  -5   6   3     3915.75     3824.94     60.97 o
  -4   6   3     1742.75     1781.58     43.95 o
  -3   6   3     4407.78     4357.13     71.25 o
  -2   6   3      549.77      509.83     26.76 o
  -1   6   3     1025.71      844.45     34.69 o
   0   6   3    11605.37    12127.46    142.14 o
   1   6   3     4527.62     4581.48     66.92 o
   2   6   3      232.10      198.99     18.54 o
   3   6   3     3338.13     3440.12     63.46 o
   4   6   3     2748.49     2734.42     52.32 o
   5   6   3      361.29      367.85     29.67 o
   6   6   3     2287.34     2072.22     56.08 o
   7   6   3      389.17      404.70     35.22 o
   8   6   3      576.68      603.73     42.44 o
   9   6   3      576.67      718.25     77.42 o
  10   6   3        4.93       15.19     42.31 o
  11   6   3      644.52      766.88     63.39 o
  12   6   3        1.30        8.89     49.06 o
  13   6   3      178.91      199.79     66.28 o
 -14   7   3      538.35      588.44     79.85 o
 -13   7   3      305.56      317.70     54.01 o
 -12   7   3     1687.58     1574.76     92.41 o
 -11   7   3     1039.57     1098.78     66.53 o
 -10   7   3      485.88      546.38     45.55 o
  -9   7   3       67.52       45.43     25.32 o
  -8   7   3      313.02      323.46     36.23 o
  -7   7   3     3953.99     3857.53     73.97 o
  -6   7   3     1142.33     1108.18     43.06 o
  -5   7   3      134.96      167.15     28.24 o
  -4   7   3     3726.81     3629.50     89.73 o
  -3   7   3     1669.80     1685.81     43.13 o
  -2   7   3     8947.35     9065.74    123.40 o
  -1   7   3     1191.31     1152.44     36.14 o
   0   7   3     6710.42     6789.02     97.03 o
   1   7   3     4990.67     4889.42     70.89 o
   2   7   3      870.93      764.58     30.29 o
   3   7   3     2261.93     2183.38     47.62 o
   4   7   3      728.20      770.16     34.95 o
   5   7   3     1916.94     1899.04     54.62 o
   6   7   3      970.57      812.11     54.73 o
   7   7   3     1478.84     1468.01     52.33 o
   8   7   3     1232.30     1180.79     59.71 o
   9   7   3      209.72      215.33     39.96 o
  10   7   3     1935.42     1888.89     83.51 o
  11   7   3       21.10       31.62     54.14 o
  12   7   3      611.10      654.61     78.34 o
 -14   8   3       13.05      -29.01     79.40 o
 -13   8   3      544.12      497.54     86.90 o
 -12   8   3      898.30      863.53    135.26 o
 -11   8   3      479.47      506.72     55.23 o
 -10   8   3     1994.79     2026.04    111.01 o
  -9   8   3      523.40      523.64     43.60 o
  -8   8   3     3406.93     3397.05     87.63 o
  -7   8   3     1136.18     1212.14     50.52 o
  -6   8   3     9784.68     9782.14    166.84 o
  -5   8   3     2460.66     2362.01     60.86 o
  -4   8   3      552.78      564.16     37.33 o
  -3   8   3     4303.77     4218.03     83.36 o
  -2   8   3      135.68      100.68     22.22 o
  -1   8   3     6381.16     6138.88    157.58 o
   0   8   3     2223.75     2201.05     80.18 o
   1   8   3      389.03      376.51     26.36 o
   2   8   3     4531.44     4345.46     75.60 o
   3   8   3       41.44       64.01     34.13 o
   4   8   3     4961.88     4894.17     78.52 o
   5   8   3        2.29      -25.48     29.95 o
   6   8   3     2131.06     2137.47     65.47 o
   7   8   3       61.41       91.43     31.19 o
   8   8   3     1101.23     1133.54     72.30 o
   9   8   3      213.58      218.65     72.81 o
  10   8   3       44.27       55.71     53.19 o
  11   8   3      480.49      546.75    189.78 o
  12   8   3       17.20       47.72     61.13 o
 -13   9   3      294.22      359.71     83.61 o
 -12   9   3      943.18      999.22     83.89 o
 -11   9   3     1264.62     1283.88    171.24 o
 -10   9   3      233.68      176.43     45.66 o
  -9   9   3     1458.81     1531.66     74.62 o
  -8   9   3        2.50       23.63     33.79 o
  -7   9   3     5623.60     5106.18    151.91 o
  -6   9   3     1346.69     1476.73     62.55 o
  -5   9   3     2950.13     2882.03     71.88 o
  -4   9   3     5954.57     5736.53    102.40 o
  -3   9   3        4.31      -17.82     24.00 o
  -2   9   3     8484.59     8366.07    131.28 o
  -1   9   3      964.41      929.38     44.26 o
   0   9   3    11553.70    11699.46    171.87 o
   1   9   3     2916.51     2834.15     69.30 o
   2   9   3     4198.06     4131.04     85.15 o
   3   9   3      572.47      651.23     50.33 o
   4   9   3      367.70      317.87     35.18 o
   5   9   3     2864.62     2801.60     81.49 o
   6   9   3      340.02      398.74     47.47 o
   7   9   3     1198.69     1376.09     69.29 o
   8   9   3      539.26      550.13     52.43 o
   9   9   3       87.40      109.99     68.30 o
  10   9   3     1166.70     1348.32    114.30 o
  11   9   3        0.74      -15.80     88.90 o
 -13  10   3      383.63      420.51    155.82 o
 -12  10   3      215.49      158.28     67.04 o
 -11  10   3      275.57      328.10     68.63 o
 -10  10   3     1553.83     1564.91     79.13 o
  -9  10   3       53.26       24.24     41.70 o
  -8  10   3     1558.27     1432.08     73.53 o
  -7  10   3      330.37      317.61     44.34 o
  -6  10   3     4282.12     4057.88     96.62 o
  -5  10   3     2458.22     2265.67     73.68 o
  -4  10   3     1044.29     1053.49     57.35 o
  -3  10   3     2343.66     2147.43     73.86 o
  -2  10   3       27.87       17.23     48.32 o
  -1  10   3     2131.07     2034.75     72.10 o
   0  10   3      359.16      365.84     44.77 o
   1  10   3      463.23      454.35     43.60 o
   2  10   3     1541.54     1578.92     66.81 o
   3  10   3        0.86      -28.99     31.57 o
   4  10   3     4225.44     4264.48    101.19 o
   5  10   3      102.62       78.03     35.63 o
   6  10   3     4778.27     4735.53    145.83 o
   7  10   3      154.75      110.06     41.51 o
   8  10   3      536.98      624.22     55.62 o
   9  10   3      240.07      315.53     66.37 o
  10  10   3       47.30       41.37     95.96 o
  11  10   3      115.30      125.76     76.43 o
 -11  11   3      616.56      685.01     96.25 o
 -10  11   3      715.67      853.14     94.63 o
  -9  11   3     1244.06     1330.61     99.55 o
  -8  11   3       39.91        0.46     41.21 o
  -7  11   3      171.03      172.13     44.16 o
  -6  11   3      338.89      453.51     44.69 o
  -5  11   3      685.38      690.32     48.13 o
  -4  11   3      914.17      988.02     55.46 o
  -3  11   3        0.46      -31.04     35.37 o
  -2  11   3     2896.50     2884.35     84.71 o
  -1  11   3      376.96      385.02     43.32 o
   0  11   3     5558.30     5477.90    123.73 o
   1  11   3     2652.42     2721.04     82.10 o
   2  11   3     2234.40     2122.72     74.41 o
   3  11   3     1672.55     1630.42     85.63 o
   4  11   3      159.18      174.96     46.52 o
   5  11   3     1815.28     1843.87     85.59 o
   6  11   3      844.55      774.52     63.09 o
   7  11   3      648.68      817.66     72.81 o
   8  11   3      748.44      787.61     96.18 o
   9  11   3      133.39      182.73     74.49 o
  10  11   3      633.95      701.14    102.38 o
 -11  12   3       52.63      243.72    113.87 o
 -10  12   3      825.08     1016.38    108.03 o
  -9  12   3        8.29      123.24     55.19 o
  -8  12   3     2505.53     2554.80     93.90 o
  -7  12   3      350.64      363.45     70.21 o
  -6  12   3      742.19      986.67    100.60 o
  -5  12   3      257.94      238.95     41.45 o
  -4  12   3      352.03      333.69     43.89 o
  -3  12   3     1173.56     1186.09     60.66 o
  -2  12   3        8.66      -17.43     36.67 o
  -1  12   3     1349.30     1363.72     63.95 o
   0  12   3      533.39      546.62     48.70 o
   1  12   3     1852.48     1801.16     72.84 o
   2  12   3     4234.33     4259.73    104.89 o
   3  12   3      208.92      236.01     50.19 o
   4  12   3     1801.30     1854.15     84.13 o
   5  12   3       11.15       28.54     44.67 o
   6  12   3     1636.79     1740.37     88.32 o
   7  12   3      111.51      152.42     56.97 o
   8  12   3      352.36      439.22     69.77 o
   9  12   3      201.83      223.41     83.12 o
 -10  13   3      367.32      450.48    130.85 o
  -9  13   3      986.65      846.18     78.76 o
  -8  13   3       13.05       43.21     44.89 o
  -7  13   3      592.20      627.96     59.28 o
  -6  13   3      637.54      715.50     55.64 o
  -5  13   3      333.42      266.79     45.00 o
  -4  13   3     1635.55     1720.74     74.02 o
  -3  13   3      226.84      229.93     43.96 o
  -2  13   3     2297.98     2380.22     92.01 o
  -1  13   3       31.39       84.60     37.90 o
   0  13   3     1393.72     1481.56     70.05 o
   1  13   3      305.26      324.16     45.66 o
   2  13   3      909.35      978.16     61.27 o
   3  13   3      839.17      916.56     75.29 o
   4  13   3        0.54        8.41     46.59 o
   5  13   3      860.80      863.67     69.31 o
   6  13   3      425.28      485.52     92.27 o
   7  13   3      349.17      481.29     72.27 o
   8  13   3      382.83      361.21     73.80 o
  -8  14   3     1413.32     1736.33    102.00 o
  -7  14   3      308.63      436.33     60.27 o
  -6  14   3     2124.53     2204.19     83.81 o
  -5  14   3      603.76      627.88     55.11 o
  -4  14   3      899.32      917.16     60.33 o
  -3  14   3      980.77     1039.57     62.85 o
  -2  14   3       27.61       66.94     49.15 o
  -1  14   3      554.66      577.74     52.62 o
   0  14   3       59.15      131.46     43.33 o
   1  14   3      297.55      374.83     52.37 o
   2  14   3     1203.17     1399.41     71.92 o
   3  14   3       10.90       32.96     65.74 o
   4  14   3     1874.96     1886.58     96.37 o
   5  14   3        7.27      -93.11     49.41 o
   6  14   3      611.32      641.61     72.09 o
  -7  15   3      371.34      415.85     73.00 o
  -6  15   3      130.14      167.33     55.68 o
  -5  15   3      147.53      205.19     50.03 o
  -4  15   3     1200.28     1314.84     74.53 o
  -3  15   3       21.05       12.19     44.02 o
  -2  15   3     1931.49     2074.40    113.89 o
  -1  15   3      259.30      312.93     57.08 o
   0  15   3     1052.67     1220.73    113.68 o
   1  15   3      164.68      180.36     48.38 o
   2  15   3      402.33      525.28     67.28 o
   3  15   3      617.23      655.45     69.94 o
   4  15   3       16.24      -18.49     86.63 o
   5  15   3      344.48       35.96    156.82 o
  -4  16   3      255.71      524.39    145.83 o
  -3  16   3      251.35      377.50     77.06 o
  -2  16   3       37.66      151.30     66.82 o
  -1  16   3      298.07      360.58    128.85 o
   0  16   3      258.95      421.51    130.85 o
 -16   0   4        0.26        1.61     79.74 o
 -15   0   4      372.53      306.00     77.05 o
 -14   0   4      597.26      615.53     68.71 o
 -13   0   4      357.81      326.25     58.18 o
 -12   0   4     2508.77     2364.84     98.75 o
 -11   0   4      301.99      217.72     52.45 o
 -10   0   4    10068.20     9897.43    218.01 o
  -9   0   4     2301.72     2476.60    161.62 o
  -8   0   4     9780.93     9811.00    204.72 o
  -7   0   4     9265.25     9524.23    193.36 o
  -6   0   4      598.55      599.24     31.11 o
  -5   0   4    11325.22    11950.63    224.78 o
  -4   0   4       29.50       -6.06     14.12 o
  -3   0   4     3415.06     3476.68     67.01 o
  -2   0   4      729.82      680.67     41.54 o
  -1   0   4      879.42      863.75     41.38 o
   0   0   4    29029.60    29530.32    446.06 o
   1   0   4      278.00      260.45     20.62 o
   2   0   4    20490.63    20705.80    320.65 o
   3   0   4    15504.77    16635.02    263.14 o
   4   0   4    17416.89    18532.53    294.58 o
   5   0   4    13703.74    14498.69    314.57 o
   6   0   4     4366.80     4453.31    121.29 o
   7   0   4      754.56      823.27     63.04 o
   8   0   4      374.29      348.76     66.43 o
   9   0   4     3367.96     3373.80    148.19 o
  10   0   4      208.64      249.18     68.34 o
  11   0   4      309.90      462.13     99.38 o
  12   0   4      685.91      671.86    293.16 o
  13   0   4       27.39       57.91     82.17 o
 -16   1   4      664.27      673.84     72.70 o
 -15   1   4      795.85      912.07     63.38 o
 -14   1   4      510.04      635.45     74.08 o
 -13   1   4     1650.30     1785.69     66.56 o
 -12   1   4      516.51      450.74     39.91 o
 -11   1   4     2754.79     2678.00     72.82 o
 -10   1   4      251.27      247.62     34.21 o
  -9   1   4     5268.59     4590.56    149.79 o
  -8   1   4     4592.96     4349.02     97.00 o
  -7   1   4     2999.60     2892.58     52.42 o
  -6   1   4     7653.43     7446.19    108.42 o
  -5   1   4      190.13      186.07     15.82 o
  -4   1   4    16627.99    16559.14    183.06 o
  -3   1   4      684.07      644.70     20.57 o
  -2   1   4    19312.04    19795.21    249.54 o
  -1   1   4      144.25      195.46     14.33 o
   0   1   4     4468.13     4383.48     77.06 o
   1   1   4    28904.93    30847.87    354.86 o
   2   1   4      484.48      479.53     21.83 o
   3   1   4    15288.08    15684.84    190.95 o
   4   1   4     1173.30     1150.66     36.05 o
   5   1   4     1965.23     1962.31     43.35 o
   6   1   4     3734.89     3784.25     69.16 o
   7   1   4      501.90      530.79     37.58 o
   8   1   4    12913.96    12785.24    210.93 o
   9   1   4      368.80      397.68     72.42 o
  10   1   4     1574.00     1659.34     81.76 o
  11   1   4       40.25       16.57     46.86 o
  12   1   4      460.38      500.53     62.77 o
  13   1   4      681.18      636.56     73.11 o
 -16   2   4        8.38      -25.48     90.76 o
 -15   2   4      460.49      566.89     57.72 o
 -14   2   4      679.14      723.48     50.35 o
 -13   2   4       67.40       27.26     38.27 o
 -12   2   4     4435.98     4433.04     95.49 o
 -11   2   4      329.78      312.34     38.47 o
 -10   2   4     6945.82     6762.74    118.90 o
  -9   2   4     3807.51     3731.93     78.92 o
  -8   2   4     8247.99     8354.47    128.59 o
  -7   2   4    13262.14    13378.92    183.08 o
  -6   2   4     3197.68     3117.87     48.44 o
  -5   2   4    26898.29    28596.55    310.26 o
  -4   2   4      265.60      286.61     15.02 o
  -3   2   4    57589.27    62670.84    661.19 o
  -2   2   4    19301.42    20891.55    265.07 o
  -1   2   4      376.20      365.36     24.86 o
   0   2   4    20543.22    20963.19    262.41 o
   1   2   4       59.29       60.35     10.89 o
   2   2   4    27371.67    28015.13    326.56 o
   3   2   4      100.32      118.04     17.20 o
   4   2   4     9110.84     9200.15    122.89 o
   5   2   4     2851.44     3042.12     63.44 o
   6   2   4     1732.88     1671.95     49.35 o
   7   2   4     2446.95     2498.20     92.54 o
   8   2   4        4.99       17.39     38.51 o
   9   2   4     1017.22     1029.64     70.64 o
  10   2   4      244.30      295.09     51.90 o
  11   2   4      228.11      170.84     54.20 o
  12   2   4     1461.50     1629.61     88.44 o
  13   2   4       18.90      -25.83     56.51 o
 -16   3   4      965.79     1122.35    148.83 o
 -15   3   4      461.82      604.01     59.47 o
 -14   3   4      601.08      585.50     56.64 o
 -13   3   4      807.36      831.61     50.27 o
 -12   3   4      293.18      348.84     39.23 o
 -11   3   4     3948.71     3721.38     86.63 o
 -10   3   4       69.91       59.55     36.71 o
  -9   3   4     4929.15     4818.75     92.50 o
  -8   3   4      426.85      390.27     35.64 o
  -7   3   4      247.12      254.69     18.94 o
  -6   3   4     5531.01     5592.79     75.60 o
  -5   3   4     1247.91     1205.80     30.89 o
  -4   3   4    55406.89    58883.67    667.69 o
  -3   3   4     5116.24     5247.88     71.37 o
  -2   3   4    13625.99    14379.35    173.93 o
  -1   3   4    17632.61    18636.15    204.53 o
   0   3   4     6641.24     6765.61     82.29 o
   1   3   4    24754.31    26830.49    335.24 o
   2   3   4        0.84        7.56     11.33 o
   3   3   4     6329.95     6806.98     86.86 o
   4   3   4     2378.50     2182.95     41.01 o
   5   3   4     1714.71     1673.06     72.59 o
   6   3   4     9094.58     9293.28    130.96 o
   7   3   4      137.32      164.03     28.98 o
   8   3   4     8063.27     7775.22    145.27 o
   9   3   4        6.41        9.85     41.52 o
  10   3   4     2253.35     2046.23     85.71 o
  11   3   4       60.87       98.39     47.55 o
  12   3   4      179.93      237.25     55.85 o
  13   3   4      191.41      207.88     57.66 o
 -16   4   4        0.14      -64.83     64.95 o
 -15   4   4      898.14      959.53     66.92 o
 -14   4   4       49.82      -26.45     41.06 o
 -13   4   4        1.08       27.37     34.96 o
 -12   4   4     2306.76     2298.26     85.77 o
 -11   4   4       62.19       51.18     33.49 o
 -10   4   4     7169.84     6991.76    128.96 o
  -9   4   4     1879.10     1823.01     67.45 o
  -8   4   4     7521.54     7507.07    110.55 o
  -7   4   4     6688.14     6617.11     97.26 o
  -6   4   4     2294.21     2299.76     44.27 o
  -5   4   4    12671.60    13652.31    158.16 o
  -4   4   4        1.79       12.02     12.96 o
  -3   4   4     9921.75    10404.65    121.25 o
  -2   4   4     1968.16     1924.20     33.17 o
  -1   4   4       85.36       84.89     14.49 o
   0   4   4    22050.42    23119.01    253.06 o
   1   4   4     2529.41     2628.21     43.04 o
   2   4   4    25544.27    26204.08    287.39 o
   3   4   4     2093.07     2282.66     45.33 o
   4   4   4    13489.15    14059.88    165.56 o
   5   4   4     2701.42     2609.00     61.71 o
   6   4   4      377.24      343.29     30.74 o
   7   4   4      724.38      711.61     38.38 o
   8   4   4       17.24        7.18     32.39 o
   9   4   4      132.01      173.14     47.96 o
  10   4   4      709.01      666.61     59.65 o
  11   4   4      331.22      296.14     53.38 o
  12   4   4     1416.40     1480.95     86.38 o
  13   4   4        0.47      113.51     81.52 o
 -15   5   4      216.60      272.32     58.18 o
 -14   5   4      624.63      720.85     67.81 o
 -13   5   4      610.41      663.40     51.25 o
 -12   5   4      225.09      240.26     38.56 o
 -11   5   4     1917.87     1862.95     63.89 o
 -10   5   4        3.57       46.69     33.50 o
  -9   5   4     1289.94     1230.35     61.86 o
  -8   5   4     1022.93      856.59     39.63 o
  -7   5   4     1208.51     1200.12     39.22 o
  -6   5   4     4417.21     4313.15     66.35 o
  -5   5   4      157.74      145.09     18.01 o
  -4   5   4    14956.28    15585.33    190.09 o
  -3   5   4      627.19      639.67     34.80 o
  -2   5   4    11536.66    11797.71    137.01 o
  -1   5   4     2137.29     2192.58     38.38 o
   0   5   4    10616.13    10761.74    127.03 o
   1   5   4     1997.26     1864.78     37.56 o
   2   5   4      148.75      158.28     16.95 o
   3   5   4      266.56      217.28     19.23 o
   4   5   4     1438.00     1377.02     50.50 o
   5   5   4      710.12      655.24     36.66 o
   6   5   4     4623.59     4347.15     85.39 o
   7   5   4        3.13       -4.27     28.40 o
   8   5   4     3008.82     2957.38     81.65 o
   9   5   4       69.17        3.21     39.50 o
  10   5   4     2020.46     1937.40     98.76 o
  11   5   4      300.27      298.93     64.44 o
  12   5   4       83.63      147.69     57.24 o
  13   5   4       42.69      199.77    119.86 o
 -15   6   4      543.12      683.75    104.27 o
 -14   6   4      499.54      562.22     74.48 o
 -13   6   4      181.45      182.70     51.86 o
 -12   6   4      565.45      535.34     49.76 o
 -11   6   4      252.96      309.76     40.54 o
 -10   6   4      723.14      686.76     53.93 o
  -9   6   4      604.07      644.05     45.51 o
  -8   6   4     3043.36     2891.01     65.00 o
  -7   6   4      397.59      441.26     30.34 o
  -6   6   4      687.10      659.75     30.64 o
  -5   6   4     2715.00     2715.72     50.57 o
  -4   6   4      435.15      467.71     21.80 o
  -3   6   4     3333.93     3377.27     56.74 o
  -2   6   4      565.40      477.88     19.95 o
  -1   6   4     2536.85     2586.94     44.15 o
   0   6   4     9464.48     9229.11    113.19 o
   1   6   4     2785.39     2899.04     49.49 o
   2   6   4      840.09      677.29     28.68 o
   3   6   4      189.34      260.07     22.27 o
   4   6   4     8365.20     8604.48    167.57 o
   5   6   4      875.07      812.73     38.65 o
   6   6   4      657.51      678.50     39.48 o
   7   6   4      748.70      755.86     43.49 o
   8   6   4        0.02      -32.80     27.06 o
   9   6   4      998.48     1012.99     64.81 o
  10   6   4      485.42      566.51     58.23 o
  11   6   4      243.51      299.62     53.09 o
  12   6   4      693.65      912.11     72.71 o
 -15   7   4      134.98       78.91    109.87 o
 -14   7   4      492.05      590.79     78.55 o
 -13   7   4     1041.12      955.25     84.94 o
 -12   7   4      328.99      323.31     51.29 o
 -11   7   4      540.35      574.98     55.28 o
 -10   7   4       41.39       63.84     35.03 o
  -9   7   4       30.51       52.18     34.38 o
  -8   7   4      970.62      947.63     49.63 o
  -7   7   4      808.96      787.82     38.87 o
  -6   7   4     3029.15     3062.14     62.30 o
  -5   7   4       97.01       53.26     19.80 o
  -4   7   4     1817.42     1940.48     51.59 o
  -3   7   4     2935.80     3008.56     57.93 o
  -2   7   4     6403.13     6301.56     92.57 o
  -1   7   4     4142.20     4102.41     74.54 o
   0   7   4     2510.51     2440.43     50.68 o
   1   7   4     2632.16     2624.54     49.29 o
   2   7   4      105.88       55.44     20.06 o
   3   7   4     2756.90     2789.64     54.78 o
   4   7   4       49.27       18.55     25.25 o
   5   7   4     1088.02     1061.22     46.49 o
   6   7   4     1293.50     1190.75     51.72 o
   7   7   4      221.01      270.38     31.26 o
   8   7   4     1422.48     1439.97     56.29 o
   9   7   4      106.12      123.53     43.06 o
  10   7   4      830.64      901.20     81.96 o
  11   7   4      153.26      172.28     57.65 o
  12   7   4      235.07      427.97    208.26 o
 -14   8   4       67.15       34.52     76.38 o
 -13   8   4      161.23      260.24     77.09 o
 -12   8   4      428.71      363.50     58.10 o
 -11   8   4       68.95       40.58     42.80 o
 -10   8   4      590.35      541.81     54.09 o
  -9   8   4       91.80       61.74     37.86 o
  -8   8   4     2598.95     2536.93     76.85 o
  -7   8   4     4425.27     4284.05     89.25 o
  -6   8   4        9.85        2.71     29.86 o
  -5   8   4      760.46      787.65     69.08 o
  -4   8   4       12.57       28.85     27.13 o
  -3   8   4     2906.06     2799.48     67.72 o
  -2   8   4      723.67      716.66     37.42 o
  -1   8   4     3108.06     3032.31     60.89 o
   0   8   4     2391.83     2424.95     54.58 o
   1   8   4      576.63      577.57     32.90 o
   2   8   4     3791.95     3883.06     72.61 o
   3   8   4      330.04      328.97     29.74 o
   4   8   4     1649.55     1562.85     70.25 o
   5   8   4      143.45      128.91     29.58 o
   6   8   4      119.96      180.92     33.05 o
   7   8   4      251.61      299.51     44.86 o
   8   8   4       13.46      -44.94     34.53 o
   9   8   4       88.20       58.54     50.56 o
  10   8   4       44.10       32.23     50.85 o
  11   8   4       27.04       29.34     54.47 o
 -13   9   4       17.49      -49.56     56.96 o
 -12   9   4      653.96      720.17     78.83 o
 -11   9   4      640.19      665.14     61.30 o
 -10   9   4      201.25      227.48     48.14 o
  -9   9   4      264.30      299.82     47.59 o
  -8   9   4        6.86       -0.80     32.52 o
  -7   9   4      156.46      122.67     33.08 o
  -6   9   4     3965.86     3747.33    133.18 o
  -5   9   4        5.49       19.87     31.34 o
  -4   9   4     1380.11     1333.32     54.49 o
  -3   9   4      153.74      192.71     45.56 o
  -2   9   4      568.03      519.67     36.61 o
  -1   9   4     1738.54     1558.84     63.54 o
   0   9   4     1283.24     1314.80     61.40 o
   1   9   4      451.44      415.53     41.74 o
   2   9   4      206.67      213.39     38.72 o
   3   9   4       53.38       28.92     38.26 o
   4   9   4     3144.49     2841.40    139.71 o
   5   9   4      106.06       26.02     46.35 o
   6   9   4     1075.06     1006.45     57.12 o
   7   9   4       19.43       56.22     36.74 o
   8   9   4      454.70      560.88     54.16 o
   9   9   4       30.32      -39.79     59.68 o
  10   9   4      193.45      226.07     74.39 o
  11   9   4        2.30      118.86    106.88 o
 -13  10   4       21.98     -189.78    126.85 o
 -12  10   4        4.41       12.99     58.19 o
 -11  10   4       83.53      125.63     58.33 o
 -10  10   4      358.87      371.64     53.28 o
  -9  10   4       64.14       -1.80     41.69 o
  -8  10   4      734.00      615.35     59.42 o
  -7  10   4      366.90      389.27     41.75 o
  -6  10   4      685.67      647.91     46.18 o
  -5  10   4        1.31       27.85     33.94 o
  -4  10   4      450.42      429.75     51.61 o
  -3  10   4       44.31      -18.97     35.44 o
  -2  10   4      371.86      316.60     46.05 o
  -1  10   4      169.65      153.04     47.43 o
   0  10   4      518.40      433.40     47.04 o
   1  10   4      398.78      479.61     45.36 o
   2  10   4     1668.44     1741.81     68.20 o
   3  10   4       14.35       22.09     38.88 o
   4  10   4      199.05      298.11     47.09 o
   5  10   4      257.59      323.93     49.55 o
   6  10   4        1.98      -27.57     41.37 o
   7  10   4      118.97      222.62     54.47 o
   8  10   4        6.75       23.68     50.55 o
   9  10   4        4.10     -121.09     60.54 o
  10  10   4      117.02       68.92    101.88 o
 -12  11   4      254.12      233.73    123.86 o
 -11  11   4      122.53      104.61     93.89 o
 -10  11   4        2.88      -21.26     74.80 o
  -9  11   4       51.82       80.86     50.45 o
  -8  11   4        1.79       -1.93     40.36 o
  -7  11   4       42.81       15.18     39.36 o
  -6  11   4       30.09       -3.66     36.00 o
  -5  11   4      162.45      194.30     38.95 o
  -4  11   4      902.11      945.93     54.22 o
  -3  11   4      456.64      441.47     44.31 o
  -2  11   4      260.69      272.60     42.73 o
  -1  11   4       36.45       57.34     37.00 o
   0  11   4      166.39      122.85     37.89 o
   1  11   4       29.88        5.52     34.49 o
   2  11   4       40.98       77.64     36.84 o
   3  11   4        0.08      -12.53     51.60 o
   4  11   4      182.78      180.47     48.20 o
   5  11   4      174.54      345.23     51.97 o
   6  11   4      198.90      264.03     53.63 o
   7  11   4        0.25        7.88     49.90 o
   8  11   4       94.80      141.86     66.15 o
   9  11   4       20.47       97.45     75.86 o
 -11  12   4       69.13       -1.00    102.88 o
 -10  12   4       42.25       17.03     53.35 o
  -9  12   4       16.02      -72.64     41.35 o
  -8  12   4        8.66       36.76     43.36 o
  -7  12   4        4.99       49.39     45.99 o
  -6  12   4      122.74      133.57     40.92 o
  -5  12   4       15.09      -39.20     35.78 o
  -4  12   4       78.70       48.57     38.68 o
  -3  12   4      253.01      254.75     60.53 o
  -2  12   4        2.80      -36.23     36.27 o
  -1  12   4      102.01      108.68     38.49 o
   0  12   4        0.31      -17.35     35.58 o
   1  12   4      144.57      155.80     40.85 o
   2  12   4       15.00       34.16     44.88 o
   3  12   4       12.45       16.50     59.11 o
   4  12   4      185.67      213.70     51.28 o
   5  12   4        7.91      -58.45     43.52 o
   6  12   4      178.60      204.35     53.25 o
   7  12   4       16.35       23.89     70.65 o
   8  12   4       12.09      185.20     62.22 o
 -10  13   4       77.13       -6.77     72.98 o
  -9  13   4        4.19       37.78     56.05 o
  -8  13   4        0.92       44.98     45.70 o
  -7  13   4       16.45      102.49     46.09 o
  -6  13   4       60.51       63.85     41.36 o
  -5  13   4       23.06       24.51     42.40 o
  -4  13   4        1.71       -6.82     37.56 o
  -3  13   4      237.39      249.75     45.39 o
  -2  13   4        7.68       32.33     46.59 o
  -1  13   4      198.73      218.99     43.69 o
   0  13   4      683.88      612.43     51.70 o
   1  13   4       40.31       80.26     39.22 o
   2  13   4       66.28       41.80     43.81 o
   3  13   4       19.05       32.00     71.36 o
   4  13   4        8.60       14.07     48.36 o
   5  13   4        6.32      -12.44     48.58 o
   6  13   4       12.21       60.61     52.59 o
   7  13   4       10.66      -20.81     62.90 o
  -8  14   4       21.06       56.42     51.01 o
  -7  14   4       90.38       94.99     50.14 o
  -6  14   4      182.22      288.69     48.97 o
  -5  14   4      149.60      142.74     44.97 o
  -4  14   4      242.06      237.90     47.28 o
  -3  14   4      219.69      172.97     45.97 o
  -2  14   4       13.07       41.89     41.10 o
  -1  14   4        0.10       60.59     49.91 o
   0  14   4       29.62       -3.51     40.09 o
   1  14   4       21.94       41.95     45.76 o
   2  14   4       96.53      152.59     51.30 o
   3  14   4       42.54       58.67     50.01 o
   4  14   4        1.18       31.11     52.39 o
   5  14   4      163.20      165.47     84.20 o
   6  14   4      156.34      166.83     92.38 o
  -7  15   4       30.96      110.49     67.93 o
  -6  15   4      150.05      184.65     58.78 o
  -5  15   4      184.47      276.00     54.21 o
  -4  15   4        1.01       74.41     67.87 o
  -3  15   4       35.55       83.96     54.12 o
  -2  15   4      101.20      122.95     46.28 o
  -1  15   4       55.21      106.29     46.74 o
   0  15   4      208.22      313.55     52.56 o
   1  15   4      130.93      161.02     52.73 o
   2  15   4      183.18      241.22     59.68 o
   3  15   4      235.23      228.46     70.66 o
   4  15   4       65.87       86.04     88.99 o
  -3  16   4      121.14      134.50     80.99 o
  -2  16   4       20.06       41.13     94.89 o
  -1  16   4      100.36      141.81     77.63 o
   0  16   4       30.60       11.99    114.87 o
 -16   1   5       23.98      120.60     66.65 o
 -15   1   5       58.04       69.67     40.23 o
 -14   1   5       84.45       97.57     38.58 o
 -13   1   5       14.14      -35.17     32.97 o
 -12   1   5      133.48       92.74     33.64 o
 -11   1   5       95.88      105.62     34.49 o
 -10   1   5       96.23      126.37     31.22 o
  -9   1   5       12.87       45.84     36.69 o
  -8   1   5       16.01       11.42     21.65 o
  -7   1   5      388.96      372.78     21.65 o
  -6   1   5      690.60      694.02     25.17 o
  -5   1   5      107.13      106.86     14.79 o
  -4   1   5      437.38      394.85     18.69 o
  -3   1   5      308.74      285.87     16.31 o
  -2   1   5      136.29       98.58     16.31 o
  -1   1   5     1222.27     1239.65     32.14 o
   0   1   5       66.00       43.85     11.03 o
   1   1   5       53.46       63.35     15.70 o
   2   1   5     1852.21     1864.49     41.09 o
   3   1   5      369.47      428.84     23.28 o
   4   1   5     1021.96      973.61     34.61 o
   5   1   5     1661.05     1757.14     54.30 o
   6   1   5       72.03       75.44     42.73 o
   7   1   5      640.53      593.19     41.03 o
   8   1   5      536.74      502.74     40.72 o
   9   1   5        3.16       -8.09     39.25 o
  10   1   5       36.68       72.22     45.28 o
  11   1   5        0.67       32.75     46.72 o
  12   1   5        0.03       59.91     52.48 o
 -16   2   5       24.00       17.24     47.92 o
 -15   2   5       59.35      137.01     41.64 o
 -14   2   5      290.52      348.35     48.12 o
 -13   2   5      167.49      183.81     37.14 o
 -12   2   5      426.66      422.87     40.63 o
 -11   2   5       68.48       15.05     32.66 o
 -10   2   5      404.71      387.05     42.66 o
  -9   2   5     1091.17     1011.07     47.01 o
  -8   2   5     1028.01      908.56     48.26 o
  -7   2   5     1064.21     1079.06     35.98 o
  -6   2   5     1415.76     1456.45     34.03 o
  -5   2   5      289.28      293.07     16.83 o
  -4   2   5    10340.77    11007.18    127.23 o
  -3   2   5      104.16      105.23     12.64 o
  -2   2   5     1855.84     2024.49     38.41 o
  -1   2   5     5704.63     6228.19     88.35 o
   0   2   5     3519.84     3487.61     49.33 o
   1   2   5        5.07       -4.69     10.34 o
   2   2   5       40.88       88.50     16.83 o
   3   2   5      169.85      193.63     19.42 o
   4   2   5      143.57      147.58     22.84 o
   5   2   5      693.52      720.82     52.41 o
   6   2   5      124.97       47.21     27.03 o
   7   2   5      665.44      618.91     41.06 o
   8   2   5     2087.00     2075.17     72.85 o
   9   2   5       16.70      -19.59     40.02 o
  10   2   5      173.69      262.97     49.95 o
  11   2   5       91.82       47.71     47.44 o
  12   2   5       56.89       98.63     51.83 o
 -16   3   5        0.26       46.30     63.62 o
 -15   3   5      409.97      417.86     54.07 o
 -14   3   5      333.02      342.21     62.26 o
 -13   3   5       19.25       71.18     36.48 o
 -12   3   5       73.46       99.93     34.18 o
 -11   3   5      364.76      367.21     45.69 o
 -10   3   5      859.58      861.46     45.86 o
  -9   3   5       11.44      -18.20     17.73 o
  -8   3   5      672.41      661.75     33.03 o
  -7   3   5       81.12       60.39     17.08 o
  -6   3   5     2200.07     2169.32     41.73 o
  -5   3   5     5428.75     5584.48     74.17 o
  -4   3   5        1.70       15.41     12.57 o
  -3   3   5     2651.01     2658.75     50.58 o
  -2   3   5      511.95      491.26     22.41 o
  -1   3   5      737.62      759.87     26.92 o
   0   3   5      243.73      240.36     15.74 o
   1   3   5     1846.59     1860.22     37.10 o
   2   3   5     1097.99     1105.15     35.16 o
   3   3   5        2.27      -22.74     17.04 o
   4   3   5      824.82      775.06     34.67 o
   5   3   5     1185.13     1193.24     43.23 o
   6   3   5     1844.54     1793.63     63.92 o
   7   3   5      767.75      773.19     56.21 o
   8   3   5       86.96       85.74     35.73 o
   9   3   5        1.24       29.56     41.51 o
  10   3   5       78.49       81.71     64.01 o
  11   3   5      131.88      176.38     50.47 o
  12   3   5        1.98      -84.38     48.22 o
 -16   4   5       86.25       71.00     64.24 o
 -15   4   5       45.74       40.42     46.18 o
 -14   4   5      239.53      296.35     49.54 o
 -13   4   5      116.99       70.03     36.44 o
 -12   4   5      508.64      506.31     43.20 o
 -11   4   5      532.49      565.99     42.52 o
 -10   4   5      121.14       77.16     21.07 o
  -9   4   5     1506.34     1345.73     53.62 o
  -8   4   5      307.78      309.24     28.47 o
  -7   4   5     1847.56     1881.66     55.53 o
  -6   4   5       69.65       47.11     16.91 o
  -5   4   5     3747.37     3805.83     57.64 o
  -4   4   5    12574.48    13367.16    154.54 o
  -3   4   5     9464.03    10267.74    132.11 o
  -2   4   5     5391.92     5404.13     78.15 o
  -1   4   5      277.98      322.90     16.30 o
   0   4   5    12379.37    12816.41    147.94 o
   1   4   5     2952.25     2918.17     47.21 o
   2   4   5     2647.77     2743.25     54.12 o
   3   4   5     7324.42     7579.22    107.30 o
   4   4   5     3336.25     3382.45     68.41 o
   5   4   5     2107.23     2024.05     59.75 o
   6   4   5      238.79      187.98     47.90 o
   7   4   5      476.16      397.60     37.18 o
   8   4   5      344.05      392.92     41.67 o
   9   4   5      498.87      422.68     50.69 o
  10   4   5      252.57      297.60     69.04 o
  11   4   5        0.61        9.15     45.13 o
  12   4   5      313.84      387.15     61.52 o
 -15   5   5      388.51      493.20     74.19 o
 -14   5   5       14.32       -9.11     47.25 o
 -13   5   5      632.98      636.93     48.59 o
 -12   5   5      267.90      238.11     39.44 o
 -11   5   5      277.99      199.99     46.54 o
 -10   5   5     2497.70     2476.80     75.19 o
  -9   5   5      250.23      255.08     34.97 o
  -8   5   5     1792.58     1719.11     50.43 o
  -7   5   5      571.33      528.81     27.62 o
  -6   5   5      552.02      490.70     25.76 o
  -5   5   5     1905.71     1822.07     39.72 o
  -4   5   5     2075.86     2056.55     41.80 o
  -3   5   5      240.40      199.08     18.39 o
  -2   5   5      332.88      387.95     27.27 o
  -1   5   5     3921.19     4120.35     58.83 o
   0   5   5      334.12      329.47     26.13 o
   1   5   5     4147.45     4264.49     62.54 o
   2   5   5      128.71      144.43     17.79 o
   3   5   5       94.11       52.93     18.99 o
   4   5   5      691.20      722.22     35.27 o
   5   5   5        3.04      -11.45     25.43 o
   6   5   5     1920.32     1861.93     61.00 o
   7   5   5       37.82       58.92     30.08 o
   8   5   5      591.64      646.28     64.53 o
   9   5   5      135.15      174.46     46.52 o
  10   5   5       25.00       42.17     55.79 o
  11   5   5      234.56      211.13     55.94 o
  12   5   5       42.06      -33.36     49.78 o
 -15   6   5       30.88       26.38     62.88 o
 -14   6   5      851.78      898.03     83.61 o
 -13   6   5        7.07       -8.18     42.59 o
 -12   6   5     1935.31     1945.85    108.42 o
 -11   6   5      967.01     1114.41     65.38 o
 -10   6   5      204.47      279.50     39.22 o
  -9   6   5     1686.44     1753.43     63.75 o
  -8   6   5      318.23      327.52     34.50 o
  -7   6   5     2524.86     2492.11     57.37 o
  -6   6   5      150.72      129.16     23.69 o
  -5   6   5     3802.11     3921.92     62.17 o
  -4   6   5     1098.63     1012.57     31.58 o
  -3   6   5      407.77      454.19     22.21 o
  -2   6   5     9898.27     9909.13    120.35 o
  -1   6   5        0.27        0.50     13.06 o
   0   6   5     5651.73     5364.21     74.56 o
   1   6   5      666.01      673.01     27.24 o
   2   6   5      772.79      754.19     30.81 o
   3   6   5     3805.53     3760.33     69.50 o
   4   6   5       48.13       22.46     27.21 o
   5   6   5      528.04      519.49     39.02 o
   6   6   5       18.07        0.65     26.59 o
   7   6   5      589.96      546.24     39.76 o
   8   6   5      854.99      828.05     50.89 o
   9   6   5      163.67      288.43     49.68 o
  10   6   5      868.11      993.99     74.25 o
  11   6   5        1.57        1.41     52.36 o
  12   6   5      376.37      520.35     79.12 o
 -15   7   5      665.16      563.35    142.83 o
 -14   7   5       10.00      -29.45     70.04 o
 -13   7   5     1144.30     1265.62    102.22 o
 -12   7   5       71.68       80.05     44.39 o
 -11   7   5        5.57       31.54     44.84 o
 -10   7   5      201.58      224.45     44.41 o
  -9   7   5       90.59      169.94     54.10 o
  -8   7   5     5747.87     5679.05    116.36 o
  -7   7   5      730.01      697.27     40.26 o
  -6   7   5      975.64      971.76     47.79 o
  -5   7   5      888.80      793.23     73.73 o
  -4   7   5     2265.23     2260.49     61.12 o
  -3   7   5     6071.06     6098.88    110.94 o
  -2   7   5      151.27      165.48     29.36 o
  -1   7   5     9109.68     9222.58    139.55 o
   0   7   5        2.70       -7.70     19.27 o
   1   7   5      271.03      278.36     22.51 o
   2   7   5     1803.28     1834.02     44.68 o
   3   7   5      196.77      223.10     27.10 o
   4   7   5     3615.39     3547.07     72.58 o
   5   7   5       98.37       73.30     31.00 o
   6   7   5     1795.40     1657.66     61.55 o
   7   7   5       33.28       17.32     24.62 o
   8   7   5     1073.46     1047.33     57.14 o
   9   7   5      380.56      424.85     67.33 o
  10   7   5      154.53      272.72     51.79 o
  11   7   5      238.13      281.03     56.14 o
 -14   8   5      886.16      985.80     93.02 o
 -13   8   5      159.72      117.85     49.77 o
 -12   8   5     1165.32     1255.45     74.51 o
 -11   8   5      376.61      491.08     59.97 o
 -10   8   5      124.62       75.93     40.47 o
  -9   8   5     3425.30     3230.70     97.78 o
  -8   8   5     2069.07     1998.28     69.55 o
  -7   8   5     6049.35     6319.12    112.67 o
  -6   8   5       43.25       33.46     30.56 o
  -5   8   5      588.39      545.78     53.24 o
  -4   8   5     2969.27     2832.06     76.29 o
  -3   8   5     1936.05     1800.81     56.80 o
  -2   8   5    14157.89    14339.34    203.81 o
  -1   8   5      560.73      600.66     41.23 o
   0   8   5     7283.23     7193.04    119.17 o
   1   8   5     1291.26     1325.41     51.29 o
   2   8   5     4426.76     4294.82     86.36 o
   3   8   5     5304.34     5517.96    177.43 o
   4   8   5      258.78      260.04     33.66 o
   5   8   5     1727.15     1723.30     59.37 o
   6   8   5       14.00        1.26     26.13 o
   7   8   5      624.40      615.44     54.20 o
   8   8   5      453.17      445.26     51.54 o
   9   8   5      153.44       79.44     51.72 o
  10   8   5     1010.19     1119.60     85.00 o
  11   8   5        6.65       76.53    166.31 o
 -14   9   5        2.97      114.87    131.85 o
 -13   9   5      863.59      924.25     88.57 o
 -12   9   5      364.21      294.35     59.45 o
 -11   9   5      112.30      159.51     48.29 o
 -10   9   5     1393.74     1307.08     71.09 o
  -9   9   5       11.67      -11.09     48.15 o
  -8   9   5     5140.95     4925.38    108.74 o
  -7   9   5      428.70      457.88     38.84 o
  -6   9   5     3310.79     3057.65     92.60 o
  -5   9   5      487.04      484.27     39.68 o
  -4   9   5     2510.66     2495.07     68.93 o
  -3   9   5     2772.15     2735.32     70.04 o
  -2   9   5     1200.87     1125.38     51.75 o
  -1   9   5     5834.89     5757.27    105.42 o
   0   9   5      412.77      393.34     36.04 o
   1   9   5       80.95       63.69     36.12 o
   2   9   5     2988.79     2877.47     96.50 o
   3   9   5      537.76      529.95     53.12 o
   4   9   5     6879.46     6788.96    153.46 o
   5   9   5      173.59      190.17     43.98 o
   6   9   5     1568.49     1611.79     79.82 o
   7   9   5       33.25       36.52     48.96 o
   8   9   5      694.66      704.59     84.38 o
   9   9   5      362.64      606.30    125.85 o
  10   9   5      236.68      308.64    120.86 o
 -13  10   5      165.03      179.79    134.84 o
 -12  10   5      815.25      858.14     70.55 o
 -11  10   5     1029.94     1143.75     75.25 o
 -10  10   5     1066.25     1067.40     71.03 o
  -9  10   5     1351.63     1372.72     75.11 o
  -8  10   5        1.91      -32.89     35.97 o
  -7  10   5     1252.71     1247.38     69.17 o
  -6  10   5      495.03      453.96     38.93 o
  -5  10   5     1823.81     1672.02     66.20 o
  -4  10   5     2765.31     2626.04     79.83 o
  -3  10   5      309.97      255.75     40.06 o
  -2  10   5     6066.41     6002.65    123.48 o
  -1  10   5      233.81      291.51     40.90 o
   0  10   5     6514.33     6639.03    133.72 o
   1  10   5      898.39      924.91     54.81 o
   2  10   5     2074.94     2040.27     83.73 o
   3  10   5     1395.74     1394.50     84.59 o
   4  10   5      385.09      412.74     53.35 o
   5  10   5     2037.75     2004.31     87.25 o
   6  10   5       99.79      133.00     70.02 o
   7  10   5      393.15      492.97     79.21 o
   8  10   5      556.27      657.19     83.59 o
   9  10   5      385.04      521.39    120.86 o
 -11  11   5      289.96      291.79     59.90 o
 -10  11   5      918.99     1061.14     81.44 o
  -9  11   5       16.82       82.11     48.83 o
  -8  11   5     1973.35     2002.62     83.22 o
  -7  11   5      158.13      194.94     45.94 o
  -6  11   5     2550.14     2629.20     97.96 o
  -5  11   5     1440.57     1298.10     63.85 o
  -4  11   5     1144.84     1153.46     60.06 o
  -3  11   5     1458.35     1446.92     64.39 o
  -2  11   5      559.01      616.60     48.45 o
  -1  11   5      630.91      690.22     49.87 o
   0  11   5       65.90       80.43     37.53 o
   1  11   5      637.84      693.41     50.74 o
   2  11   5      448.18      458.25     54.04 o
   3  11   5      352.60      381.12     53.34 o
   4  11   5     2032.11     2245.86    147.77 o
   5  11   5       31.24      122.66     47.72 o
   6  11   5     1092.46     1197.37     78.25 o
   7  11   5       27.75       30.11     54.31 o
   8  11   5      748.41      588.98     73.71 o
 -11  12   5      497.73      525.49     91.61 o
 -10  12   5      943.63      919.67     91.64 o
  -9  12   5     1059.13     1064.49     83.80 o
  -8  12   5      130.87      145.46     58.68 o
  -7  12   5     1536.64     1511.46     77.56 o
  -6  12   5      145.34      138.03     40.37 o
  -5  12   5     1682.32     1602.14     69.47 o
  -4  12   5     1217.14     1227.53     64.05 o
  -3  12   5       73.93       97.57     38.42 o
  -2  12   5      378.07      425.72     53.83 o
  -1  12   5        0.15       38.00     36.90 o
   0  12   5     1557.18     1696.37     72.10 o
   1  12   5      449.11      477.02     55.67 o
   2  12   5     1444.05     1481.49     81.81 o
   3  12   5      450.20      502.32     73.53 o
   4  12   5      129.34       61.01     59.83 o
   5  12   5      503.87      529.87     64.16 o
   6  12   5       75.60       37.95     71.08 o
   7  12   5      404.72      487.39     72.00 o
   8  12   5      350.38      448.16     84.83 o
 -10  13   5      436.70      431.50    123.86 o
  -9  13   5        2.31       56.99     61.67 o
  -8  13   5     1308.40     1364.36     95.03 o
  -7  13   5       84.98       63.88     47.74 o
  -6  13   5     1940.13     1941.51     79.38 o
  -5  13   5      550.63      677.91     56.06 o
  -4  13   5      574.06      614.58     53.27 o
  -3  13   5     1342.92     1397.81     77.85 o
  -2  13   5      148.05      167.83     41.70 o
  -1  13   5      705.87      737.32     55.72 o
   0  13   5        7.01        7.02     46.34 o
   1  13   5      945.89     1106.74     72.83 o
   2  13   5     1294.77     1380.73     94.29 o
   3  13   5      168.29      244.71     55.81 o
   4  13   5     1411.49     1515.12     84.58 o
   5  13   5        2.39        5.86     51.79 o
   6  13   5     1297.80     1475.09     91.70 o
  -8  14   5       88.38      115.34     65.56 o
  -7  14   5      514.60      512.30     64.16 o
  -6  14   5       28.00       13.68     44.74 o
  -5  14   5      421.44      414.34     52.91 o
  -4  14   5      992.88     1089.05     80.48 o
  -3  14   5       94.49      109.18     44.33 o
  -2  14   5     2055.73     2218.93    100.43 o
  -1  14   5       47.97       16.19     43.01 o
   0  14   5     2532.15     2505.61    102.02 o
   1  14   5      584.51      612.40     95.04 o
   2  14   5      888.41      892.54     96.62 o
   3  14   5      407.72      535.55     81.26 o
   4  14   5      162.88      150.15     59.34 o
   5  14   5      723.98      781.24     89.77 o
  -6  15   5     1432.94     1651.51     94.48 o
  -5  15   5      191.66      245.47     54.56 o
  -4  15   5      883.41      995.36     69.41 o
  -3  15   5      474.56      550.52     63.44 o
  -2  15   5      112.61       94.92     47.53 o
  -1  15   5      761.24      819.91     64.18 o
   0  15   5       53.24       33.36     51.53 o
   1  15   5      204.16      289.11     62.27 o
   2  15   5      523.39      590.05     81.06 o
   3  15   5      128.60        1.00    110.87 o
 -16   0   6     1058.45     1103.29     89.92 o
 -15   0   6      634.85      702.70     75.14 o
 -14   0   6     2073.77     1855.51    176.49 o
 -13   0   6     1943.60     1915.95    120.34 o
 -12   0   6      380.02      375.64     54.09 o
 -11   0   6     4585.42     4613.38    210.65 o
 -10   0   6      130.45      164.57     45.54 o
  -9   0   6     7298.61     7089.87    163.19 o
  -8   0   6     2816.51     2700.78    106.43 o
  -7   0   6     7791.50     8284.43    171.09 o
  -6   0   6    12739.20    12601.06    207.43 o
  -5   0   6      183.01      228.37     23.07 o
  -4   0   6    22239.24    23219.26    359.63 o
  -3   0   6      661.80      643.50     31.54 o
  -2   0   6    29103.38    29649.63    452.56 o
  -1   0   6     1177.20     1104.24     36.73 o
   0   0   6     8500.20     8719.01    146.90 o
   1   0   6     6359.56     6232.47    111.45 o
   2   0   6     2284.32     2323.32     55.17 o
   3   0   6    13278.58    13686.89    375.33 o
   4   0   6       31.56       14.66     33.93 o
   5   0   6     1610.28     1522.16     77.66 o
   6   0   6     2037.68     1833.36     85.69 o
   7   0   6      438.09      481.15     73.41 o
   8   0   6     2494.83     2638.60    187.25 o
   9   0   6      279.37      255.90     69.44 o
  10   0   6     1379.73     1235.23    108.66 o
  11   0   6      396.01      569.20     89.49 o
  12   0   6      515.27      600.74    102.62 o
 -16   1   6       39.17       44.49     43.46 o
 -15   1   6      675.20      797.64     54.43 o
 -14   1   6      274.14      304.76     43.20 o
 -13   1   6      531.42      552.91     44.41 o
 -12   1   6     3236.31     2919.09     76.03 o
 -11   1   6       71.91      100.91     34.54 o
 -10   1   6    10496.25     9990.84    154.55 o
  -9   1   6     1943.12     1963.06     57.97 o
  -8   1   6     9672.91     9460.15    155.05 o
  -7   1   6    10796.17    10956.61    131.48 o
  -6   1   6     7957.96     8026.81     99.79 o
  -5   1   6    16228.46    16457.53    199.48 o
  -4   1   6      106.89       50.66     13.10 o
  -3   1   6     4783.21     4820.35     95.53 o
  -2   1   6     8009.20     8461.99    117.45 o
  -1   1   6     2344.14     2391.78     39.34 o
   0   1   6     9535.61     9721.79    114.26 o
   1   1   6      407.87      403.25     17.22 o
   2   1   6     5184.27     4892.73     74.03 o
   3   1   6     2035.05     2002.05     44.29 o
   4   1   6    11255.77    11174.50    164.00 o
   5   1   6     1301.85     1192.15     50.19 o
   6   1   6     3479.73     3234.46    104.01 o
   7   1   6     1952.91     1831.05     79.23 o
   8   1   6       45.54       73.09     32.79 o
   9   1   6      180.82      200.70     48.11 o
  10   1   6      105.53       78.33     47.24 o
  11   1   6      537.10      650.23     95.01 o
  12   1   6      411.70      459.51     67.71 o
 -16   2   6      365.20      321.32     49.18 o
 -15   2   6      322.93      409.56     53.52 o
 -14   2   6     1186.99     1229.68     61.61 o
 -13   2   6     1357.72     1369.17     60.37 o
 -12   2   6     1037.22      986.22     61.87 o
 -11   2   6     2202.37     2268.04     66.97 o
 -10   2   6      285.08      265.71     36.93 o
  -9   2   6     3067.50     2899.03     75.05 o
  -8   2   6      727.46      637.96     35.02 o
  -7   2   6     2276.80     2212.49     47.75 o
  -6   2   6    16175.16    16705.83    190.16 o
  -5   2   6      575.38      634.89     24.01 o
  -4   2   6    21603.23    22023.36    248.28 o
  -3   2   6       83.69       42.76     12.96 o
  -2   2   6    19468.75    19890.49    219.40 o
  -1   2   6     4532.15     4521.54     60.67 o
   0   2   6     6850.49     6672.87     83.55 o
   1   2   6     8639.75     9070.81    109.31 o
   2   2   6      744.38      765.53     31.27 o
   3   2   6     6297.91     6190.81     91.45 o
   4   2   6     1869.69     1832.69     47.41 o
   5   2   6     2594.73     2584.70     69.94 o
   6   2   6    10220.87     9869.39    226.12 o
   7   2   6      874.50      800.65     49.28 o
   8   2   6     6030.46     5828.49    123.30 o
   9   2   6       51.77       70.12     53.05 o
  10   2   6     1676.70     1736.93     85.59 o
  11   2   6      352.49      395.28     59.64 o
  12   2   6      547.16      655.64     72.00 o
 -16   3   6       78.06       91.48     50.96 o
 -15   3   6       88.36       88.20     40.82 o
 -14   3   6      128.07      102.76     39.24 o
 -13   3   6      122.06      109.86     40.45 o
 -12   3   6     3450.97     3389.42     83.00 o
 -11   3   6        2.84      -29.64     29.39 o
 -10   3   6     3877.34     3720.05     80.70 o
  -9   3   6     1761.80     1703.88     56.01 o
  -8   3   6     4343.06     4185.49    100.51 o
  -7   3   6    10281.22    10850.47    132.73 o
  -6   3   6     8298.91     8402.62    105.43 o
  -5   3   6    16190.66    16750.16    190.30 o
  -4   3   6      720.86      691.27     37.59 o
  -3   3   6     6173.17     6022.01     85.06 o
  -2   3   6     7708.88     8322.72    110.23 o
  -1   3   6     7997.67     8336.40    101.10 o
   0   3   6    20474.48    21389.14    252.37 o
   1   3   6     1065.36     1035.98     28.27 o
   2   3   6    21069.67    21797.28    263.07 o
   3   3   6       61.02       51.84     20.13 o
   4   3   6     4542.09     4487.12     77.44 o
   5   3   6     1636.41     1611.03     57.55 o
   6   3   6     4565.01     4421.39     90.62 o
   7   3   6     3359.47     3221.39     86.28 o
   8   3   6      269.23      389.50     60.22 o
   9   3   6      133.36      143.31     46.46 o
  10   3   6      249.32      150.40     49.65 o
  11   3   6      286.78      347.17     62.74 o
  12   3   6      477.57      631.31     80.72 o
 -16   4   6      715.31      908.95    148.83 o
 -15   4   6      115.23      173.19     48.94 o
 -14   4   6     1045.82      997.49     66.66 o
 -13   4   6     1544.35     1511.73     63.79 o
 -12   4   6     1010.69      877.24     85.32 o
 -11   4   6     1906.44     1859.70     61.91 o
 -10   4   6      299.86      372.93     37.27 o
  -9   4   6     1584.79     1499.97     56.48 o
  -8   4   6      301.90      287.98     31.34 o
  -7   4   6      452.86      427.28     25.11 o
  -6   4   6    13928.24    14279.79    167.52 o
  -5   4   6     6242.18     6347.45     84.07 o
  -4   4   6     8985.27     8792.73    128.29 o
  -3   4   6     1316.75     1426.00     37.40 o
  -2   4   6    10922.16    11162.70    143.41 o
  -1   4   6     8230.00     8827.06    107.49 o
   0   4   6    12862.43    13155.81    153.04 o
   1   4   6    10529.11    11121.37    153.23 o
   2   4   6      434.61      403.78     25.01 o
   3   4   6     3442.99     3382.72     63.61 o
   4   4   6     1994.05     1965.22     56.01 o
   5   4   6     1171.96     1082.48     45.39 o
   6   4   6     2631.97     2466.34     80.15 o
   7   4   6      485.66      462.78     42.74 o
   8   4   6     1623.77     1665.44     69.50 o
   9   4   6       11.34        8.10     42.06 o
  10   4   6     1885.54     1727.76     83.35 o
  11   4   6      215.50      280.76     57.64 o
  12   4   6      149.67      205.43     84.01 o
 -16   5   6       25.22      -46.95     97.89 o
 -15   5   6      875.56      863.26     71.06 o
 -14   5   6      400.96      440.85     56.54 o
 -13   5   6      501.51      576.15     57.31 o
 -12   5   6     1987.72     1885.48     79.04 o
 -11   5   6      226.17      158.73     38.87 o
 -10   5   6     6597.17     6523.93    130.51 o
  -9   5   6      201.85      207.40     33.37 o
  -8   5   6     2840.67     2776.24     62.68 o
  -7   5   6      425.39      386.26     25.63 o
  -6   5   6     3072.09     3093.71     54.97 o
  -5   5   6     5783.47     5850.50     88.79 o
  -4   5   6      267.12      295.57     22.31 o
  -3   5   6      747.38      611.24     28.35 o
  -2   5   6     1001.65     1117.42     45.28 o
  -1   5   6     3937.72     3894.33     57.60 o
   0   5   6     8395.71     8687.12    108.19 o
   1   5   6      231.41      208.51     19.00 o
   2   5   6     6871.76     6874.61    128.05 o
   3   5   6        1.69        7.76     21.75 o
   4   5   6     1964.03     1909.00     59.43 o
   5   5   6      412.82      409.50     32.77 o
   6   5   6      729.98      767.37     43.80 o
   7   5   6      247.83      185.15     56.73 o
   8   5   6      115.23       96.07     35.77 o
   9   5   6      621.71      696.41     60.15 o
  10   5   6      113.70      182.09     50.78 o
  11   5   6       51.39      140.57     53.28 o
 -15   6   6      216.89      194.46     65.77 o
 -14   6   6      737.32      841.60     68.00 o
 -13   6   6     1082.09     1151.78     73.33 o
 -12   6   6     1135.52     1159.37     71.39 o
 -11   6   6     1159.51     1182.76     66.55 o
 -10   6   6      174.31      273.67     50.03 o
  -9   6   6     2672.80     2526.74     84.56 o
  -8   6   6     2019.89     1896.76     67.16 o
  -7   6   6      334.41      348.72     33.70 o
  -6   6   6      923.35      736.05     39.71 o
  -5   6   6       12.55       -7.14     18.13 o
  -4   6   6     6965.15     6965.64    134.72 o
  -3   6   6     1869.56     1918.83     51.79 o
  -2   6   6    12410.51    12795.74    165.56 o
  -1   6   6     2872.16     3059.59     59.48 o
   0   6   6     1627.27     1591.43     43.38 o
   1   6   6      731.29      715.21     30.40 o
   2   6   6     1676.96     1640.60     47.32 o
   3   6   6     2669.86     2500.53     58.20 o
   4   6   6       29.08       42.60     16.61 o
   5   6   6      278.65      235.59     30.89 o
   6   6   6      743.26      711.47     42.86 o
   7   6   6       77.30       84.30     32.07 o
   8   6   6      987.97      999.11     59.13 o
   9   6   6        1.18       29.56     41.33 o
  10   6   6      969.01      948.21     90.39 o
  11   6   6       27.88       49.60     52.05 o
 -15   7   6      328.88      279.68    124.86 o
 -14   7   6       25.24        0.68     45.19 o
 -13   7   6      212.41      227.20     49.77 o
 -12   7   6      127.12      144.41     46.84 o
 -11   7   6      121.99      154.62     46.50 o
 -10   7   6     2018.30     1911.17     79.92 o
  -9   7   6     1406.70     1334.39     90.81 o
  -8   7   6     3445.77     3542.02     90.05 o
  -7   7   6      698.57      682.01     40.76 o
  -6   7   6      357.22      408.55     54.57 o
  -5   7   6     2120.98     2040.54     58.81 o
  -4   7   6        7.11       29.30     32.66 o
  -3   7   6     4774.43     4822.07     90.35 o
  -2   7   6      391.23      432.68     32.35 o
  -1   7   6       19.90       12.39     27.70 o
   0   7   6      942.85      891.70     45.75 o
   1   7   6       12.96       49.94     23.04 o
   2   7   6     4615.14     4668.01     90.37 o
   3   7   6       66.69       88.12     30.50 o
   4   7   6     2681.67     2601.25     71.84 o
   5   7   6       25.28       35.27     36.08 o
   6   7   6      684.59      649.89     50.64 o
   7   7   6      190.57      217.68     36.39 o
   8   7   6       97.20      107.64     37.74 o
   9   7   6      249.87      244.00     49.32 o
  10   7   6       40.24       54.80     49.30 o
  11   7   6       10.02       -1.52     60.14 o
 -14   8   6      425.81      493.27     97.17 o
 -13   8   6      210.28      165.73     52.17 o
 -12   8   6      150.45      171.73     48.29 o
 -11   8   6      274.67      296.33     50.33 o
 -10   8   6      518.56      448.63     51.63 o
  -9   8   6      643.53      614.13     64.16 o
  -8   8   6      500.96      422.91     43.28 o
  -7   8   6       12.56       68.21     55.24 o
  -6   8   6      193.22      160.18     31.98 o
  -5   8   6        1.99       44.61     30.44 o
  -4   8   6     1734.09     1708.91     66.48 o
  -3   8   6      714.31      685.94     39.26 o
  -2   8   6     3362.67     3204.47     73.68 o
  -1   8   6     2113.42     2076.32     74.75 o
   0   8   6      785.50      777.58     42.64 o
   1   8   6      114.22      112.32     34.74 o
   2   8   6       52.25       51.54     33.84 o
   3   8   6      952.79      973.06     58.65 o
   4   8   6     1832.36     1865.98     78.52 o
   5   8   6      318.32      275.10     40.30 o
   6   8   6      417.48      503.20     66.30 o
   7   8   6        0.45       22.69     40.89 o
   8   8   6      591.95      771.65    112.43 o
   9   8   6       24.27      144.89     66.11 o
  10   8   6      589.02      630.23     94.84 o
 -14   9   6       39.61      -81.90    135.84 o
 -13   9   6       75.36       75.71     51.61 o
 -12   9   6      205.48      273.73     54.98 o
 -11   9   6        1.12       42.07     49.27 o
 -10   9   6       89.22      195.73     48.44 o
  -9   9   6      152.21       82.00     39.70 o
  -8   9   6     2026.13     2062.38     71.22 o
  -7   9   6      193.90      188.46     33.53 o
  -6   9   6      835.96      774.23     58.13 o
  -5   9   6      196.44      152.16     32.58 o
  -4   9   6        0.23       33.04     29.25 o
  -3   9   6     1244.96     1253.62     62.99 o
  -2   9   6       12.36       17.42     30.47 o
  -1   9   6      261.73      258.22     34.10 o
   0   9   6      697.46      649.07     41.99 o
   1   9   6      940.71      942.43     61.98 o
   2   9   6     3317.15     3280.37    101.52 o
   3   9   6      256.19      234.50     46.59 o
   4   9   6      686.65      608.90     56.19 o
   5   9   6       11.67       74.95     43.05 o
   6   9   6      589.71      625.38     70.36 o
   7   9   6      125.56       65.97    144.33 o
   8   9   6        0.03       74.41     61.45 o
   9   9   6       31.51     -161.81     80.91 o
 -13  10   6       20.10       43.81    117.86 o
 -12  10   6      270.54      288.97     59.04 o
 -11  10   6      121.03      125.17     49.02 o
 -10  10   6      605.73      625.22     60.14 o
  -9  10   6      331.13      369.46     52.16 o
  -8  10   6      147.47      125.22     39.09 o
  -7  10   6      252.25      281.95     40.85 o
  -6  10   6      215.59       67.79     40.76 o
  -5  10   6        3.05      -10.75     29.84 o
  -4  10   6     1126.61      988.35     51.37 o
  -3  10   6        0.53      -15.17     32.83 o
  -2  10   6     1062.33     1180.47     59.03 o
  -1  10   6      232.74      299.05     40.35 o
   0  10   6      923.41      910.35     54.29 o
   1  10   6        1.08      -12.67     40.14 o
   2  10   6      381.01      376.90     51.84 o
   3  10   6        1.00       -4.79     40.22 o
   4  10   6       28.35       93.75     47.72 o
   5  10   6      296.80      271.39     52.59 o
   6  10   6      114.93       99.00     48.98 o
   7  10   6       81.65      159.18     73.41 o
   8  10   6      110.45       93.41     69.21 o
 -12  11   6        1.62      116.86     95.89 o
 -11  11   6       19.47       90.92     56.78 o
 -10  11   6       41.00      -32.29     49.41 o
  -9  11   6       23.87      105.48     54.57 o
  -8  11   6      727.42      637.01     58.32 o
  -7  11   6      111.20       64.07     43.68 o
  -6  11   6     1410.04     1420.47     76.92 o
  -5  11   6       23.04      -18.44     34.96 o
  -4  11   6        3.52        8.46     35.97 o
  -3  11   6       36.24       12.06     36.15 o
  -2  11   6      374.10      319.33     42.51 o
  -1  11   6        0.75      -25.73     33.52 o
   0  11   6      125.47      186.28     45.64 o
   1  11   6       23.31        6.81     41.93 o
   2  11   6      256.91      266.66     52.28 o
   3  11   6       42.00       41.99     77.42 o
   4  11   6      270.86      278.77     54.06 o
   5  11   6        7.28       54.11     47.18 o
   6  11   6       97.37       98.83     51.66 o
   7  11   6       27.20       67.18     56.83 o
   8  11   6       90.64      114.38     77.08 o
 -11  12   6        0.02      203.76    105.88 o
 -10  12   6        0.28      -80.00     52.65 o
  -9  12   6        1.32       22.65     50.85 o
  -8  12   6        7.26      -50.55     42.93 o
  -7  12   6        3.23       29.97     42.82 o
  -6  12   6        0.02       20.84     39.41 o
  -5  12   6      128.96      123.98     40.37 o
  -4  12   6      145.69      223.04     44.14 o
  -3  12   6        1.24      -37.08     36.70 o
  -2  12   6      311.07      314.71     44.90 o
  -1  12   6       25.86       45.18     37.14 o
   0  12   6       65.92       66.71     43.53 o
   1  12   6        0.43       42.09     46.16 o
   2  12   6       10.46      -60.87     45.06 o
   3  12   6       10.56      -11.74     68.91 o
   4  12   6        9.10       44.13     80.21 o
   5  12   6        7.24      -15.02     63.16 o
   6  12   6      115.44      154.80     61.42 o
   7  12   6       97.71       97.43    107.23 o
 -10  13   6        4.04       89.90    114.87 o
  -9  13   6       11.98        4.31     57.19 o
  -8  13   6        3.25       71.38     49.87 o
  -7  13   6       36.41        4.75     46.81 o
  -6  13   6       25.83       17.26     49.87 o
  -5  13   6       31.62      -23.85     37.97 o
  -4  13   6        1.58      -33.55     39.36 o
  -3  13   6       89.30      126.95     43.01 o
  -2  13   6      130.36      195.56     44.10 o
  -1  13   6       36.88       76.20     41.44 o
   0  13   6        5.87       45.89     45.66 o
   1  13   6       37.85       35.88     46.79 o
   2  13   6        6.65       34.02     55.94 o
   3  13   6       37.73       20.54     48.04 o
   4  13   6       10.58       24.08     66.93 o
   5  13   6        4.83       70.82     54.82 o
   6  13   6        9.61      -75.41    112.87 o
  -8  14   6       58.72      124.93     61.43 o
  -7  14   6        4.17       53.67     51.53 o
  -6  14   6      129.69      194.99     49.66 o
  -5  14   6        8.33       57.07     45.26 o
  -4  14   6       58.58       60.27     44.44 o
  -3  14   6        3.50       68.50     42.41 o
  -2  14   6       17.60       77.87     63.63 o
  -1  14   6       76.62       76.86     75.26 o
   0  14   6      148.88      162.90     55.09 o
   1  14   6       30.90        6.11     48.63 o
   2  14   6       39.72       67.89     89.23 o
   3  14   6       85.81       72.25     54.51 o
   4  14   6       38.73       31.47     63.72 o
  -5  15   6      192.30      278.91     61.29 o
  -4  15   6      126.40      110.05     59.18 o
  -3  15   6       67.88       82.80     48.78 o
  -2  15   6      118.84      163.95     49.33 o
  -1  15   6       23.40       71.89     50.45 o
   0  15   6       58.99       68.25     51.67 o
   1  15   6       27.12       -4.00    106.88 o
   2  15   6       19.16       64.92    102.88 o
 -16   1   7      259.68      355.02     50.68 o
 -15   1   7       14.40      -21.68     38.36 o
 -14   1   7       11.56       26.56     42.52 o
 -13   1   7       15.09       19.33     33.56 o
 -12   1   7       71.24       69.08     41.19 o
 -11   1   7      396.47      342.47     37.87 o
 -10   1   7       14.81       15.28     28.99 o
  -9   1   7      164.68      158.50     27.48 o
  -8   1   7     1178.26     1152.03     49.56 o
  -7   1   7      566.08      577.41     25.55 o
  -6   1   7      860.45      911.51     34.99 o
  -5   1   7     1931.72     1976.10     45.93 o
  -4   1   7       43.13       52.94     12.98 o
  -3   1   7     5620.77     5964.61     83.01 o
  -2   1   7       59.43       67.29     13.32 o
  -1   1   7      395.35      375.62     20.63 o
   0   1   7        0.30       11.93     13.78 o
   1   1   7        2.31        5.69     12.43 o
   2   1   7       14.52       23.84     17.15 o
   3   1   7        9.96      -14.61     24.61 o
   4   1   7     1069.15     1044.63     52.21 o
   5   1   7       48.91        0.88     29.33 o
   6   1   7       27.87        5.96     31.69 o
   7   1   7        8.74       28.94     30.70 o
   8   1   7        4.61       -7.50     34.25 o
   9   1   7       48.07       98.20     47.88 o
  10   1   7       54.17       43.24     47.90 o
  11   1   7       30.27       53.14     52.66 o
 -16   2   7       11.32       16.51     48.00 o
 -15   2   7      228.00      212.54     43.44 o
 -14   2   7       50.87       75.60     45.25 o
 -13   2   7       12.40      -23.80     33.29 o
 -12   2   7      247.99      291.31     44.00 o
 -11   2   7      100.12      100.94     33.06 o
 -10   2   7      192.78      252.49     34.43 o
  -9   2   7      135.33      170.26     29.29 o
  -8   2   7       11.87       19.77     23.87 o
  -7   2   7     1657.54     1802.83     40.70 o
  -6   2   7     1398.40     1364.55     34.59 o
  -5   2   7      289.42      332.56     20.02 o
  -4   2   7        4.24        4.18     13.15 o
  -3   2   7       63.84      100.90     14.38 o
  -2   2   7      314.94      329.27     19.68 o
  -1   2   7     1911.95     1943.75     41.76 o
   0   2   7        9.25       -4.80     15.08 o
   1   2   7      725.12      740.81     31.45 o
   2   2   7        8.01       13.95     18.06 o
   3   2   7     2517.26     2639.37     66.78 o
   4   2   7      105.34       87.69     28.31 o
   5   2   7       93.38       83.06     31.43 o
   6   2   7      424.40      460.75     39.21 o
   7   2   7       79.33       84.41     31.81 o
   8   2   7      588.74      578.04     48.87 o
   9   2   7        0.14        3.58     43.33 o
  10   2   7       16.29        4.35     46.66 o
  11   2   7       19.52       89.97     53.08 o
 -16   3   7      283.91      265.52     55.32 o
 -15   3   7        8.84      -34.21     41.44 o
 -14   3   7      185.83      138.70     56.95 o
 -13   3   7       95.29      154.46     37.39 o
 -12   3   7      768.69      811.83     52.96 o
 -11   3   7       44.37        1.21     30.66 o
 -10   3   7      113.60      107.51     32.24 o
  -9   3   7      256.64      233.65     31.24 o
  -8   3   7      769.95      667.47     33.92 o
  -7   3   7     1114.07     1093.24     35.74 o
  -6   3   7      140.82      186.02     19.01 o
  -5   3   7       71.46       84.66     17.53 o
  -4   3   7     7270.39     7323.03    102.05 o
  -3   3   7      326.97      326.41     23.25 o
  -2   3   7     3164.85     3028.65     54.44 o
  -1   3   7      124.96      156.58     17.95 o
   0   3   7     1706.88     1604.37     35.23 o
   1   3   7     1030.02      984.72     34.94 o
   2   3   7     2392.41     2311.89     53.50 o
   3   3   7      538.48      562.68     30.10 o
   4   3   7     2413.57     2337.30     62.61 o
   5   3   7      921.93      899.71     47.53 o
   6   3   7     1228.15     1098.18     52.78 o
   7   3   7       55.43       56.91     31.65 o
   8   3   7        3.21       33.80     35.63 o
   9   3   7      182.63      249.15     58.82 o
  10   3   7      275.95      206.93     52.87 o
  11   3   7        0.10        9.16     49.02 o
 -16   4   7       61.74      136.12     59.33 o
 -15   4   7      354.07      406.17     53.47 o
 -14   4   7        0.04       -7.87     41.57 o
 -13   4   7      408.89      529.63     73.44 o
 -12   4   7      135.69      166.92     56.82 o
 -11   4   7      336.92      342.03     42.99 o
 -10   4   7      250.23      234.78     44.17 o
  -9   4   7      210.89      227.47     37.21 o
  -8   4   7      703.09      662.47     38.34 o
  -7   4   7       46.52       44.11     23.21 o
  -6   4   7     3076.01     3126.44     60.43 o
  -5   4   7     6385.99     6747.44     98.41 o
  -4   4   7       12.62       37.00     18.00 o
  -3   4   7       28.39       30.09     17.39 o
  -2   4   7     1513.77     1584.55     44.13 o
  -1   4   7     2504.34     2597.52     74.61 o
   0   4   7     1535.92     1537.42     38.24 o
   1   4   7     1374.84     1372.60     43.97 o
   2   4   7       16.34       27.71     21.59 o
   3   4   7      584.71      575.03     32.51 o
   4   4   7      289.50      292.57     39.09 o
   5   4   7      104.56      115.74     31.76 o
   6   4   7     1485.27     1499.36     62.85 o
   7   4   7       26.32       38.90     31.53 o
   8   4   7      319.02      345.74     43.53 o
   9   4   7       38.19       81.02     46.05 o
  10   4   7        6.87       71.24     49.00 o
  11   4   7      166.14      203.57     56.77 o
 -16   5   7      127.56      115.87    109.87 o
 -15   5   7      144.67      189.39     64.39 o
 -14   5   7      499.69      523.64     59.74 o
 -13   5   7      190.48      136.26     48.04 o
 -12   5   7     1133.85     1108.04     69.62 o
 -11   5   7     1089.20     1063.45     58.02 o
 -10   5   7     2260.39     2191.93     73.25 o
  -9   5   7     1274.37     1074.21     60.06 o
  -8   5   7       41.38       68.95     29.48 o
  -7   5   7     3465.41     3351.89     67.50 o
  -6   5   7       71.98      110.97     24.29 o
  -5   5   7     2055.98     2071.73     54.74 o
  -4   5   7      730.67      705.86     41.40 o
  -3   5   7      120.81      164.71     21.10 o
  -2   5   7    11426.58    11073.81    146.40 o
  -1   5   7     1074.89     1028.29     36.84 o
   0   5   7     2555.90     2384.88     66.35 o
   1   5   7     3895.34     3914.46     74.77 o
   2   5   7      846.55      807.21     58.94 o
   3   5   7      888.76      823.21     38.45 o
   4   5   7     1589.42     1476.80     58.40 o
   5   5   7      661.89      640.23     42.88 o
   6   5   7        1.74      -42.26     27.99 o
   7   5   7      125.32      180.49     35.99 o
   8   5   7      132.93      163.15     39.94 o
   9   5   7      107.15      156.08     46.56 o
  10   5   7      277.37      244.40     53.10 o
  11   5   7       62.60      141.57     62.46 o
 -15   6   7      464.05      467.50    105.68 o
 -14   6   7       38.30       55.20     47.80 o
 -13   6   7     1065.52     1193.33     74.00 o
 -12   6   7      643.45      587.93     62.86 o
 -11   6   7      719.72      758.55     75.40 o
 -10   6   7      690.78      605.87     52.35 o
  -9   6   7      833.97      787.60     55.75 o
  -8   6   7     1373.66     1399.75     62.78 o
  -7   6   7     1052.44     1028.15     49.76 o
  -6   6   7     2635.71     2531.64     64.75 o
  -5   6   7      852.59      845.01     49.14 o
  -4   6   7     5353.00     5634.54     99.20 o
  -3   6   7     2851.10     2783.60     57.65 o
  -2   6   7     2180.72     1978.63     69.61 o
  -1   6   7     1013.90     1018.73     39.68 o
   0   6   7       27.89        8.06     21.40 o
   1   6   7     2152.55     2067.10     57.14 o
   2   6   7     1101.14      994.10     54.12 o
   3   6   7      263.74      259.25     31.19 o
   4   6   7      553.23      550.76     38.47 o
   5   6   7      325.15      351.26     34.27 o
   6   6   7     1828.79     1661.91     59.16 o
   7   6   7       69.85       87.96     34.51 o
   8   6   7      621.88      762.57     54.29 o
   9   6   7      108.03      190.35     49.19 o
  10   6   7      273.03      376.52     60.48 o
 -15   7   7       24.80       44.95    100.88 o
 -14   7   7      625.46      618.59     70.07 o
 -13   7   7       43.36       65.22     55.01 o
 -12   7   7     1154.67     1211.59     82.61 o
 -11   7   7     1559.64     1586.76     76.47 o
 -10   7   7     3040.69     3033.04     97.07 o
  -9   7   7     4358.99     4343.20    112.36 o
  -8   7   7     1119.99     1069.85     58.41 o
  -7   7   7     2035.59     1963.90     63.31 o
  -6   7   7       21.26       21.81     30.28 o
  -5   7   7     2288.52     2209.53     64.09 o
  -4   7   7     2144.95     2059.69     60.46 o
  -3   7   7     3902.82     4157.33     84.74 o
  -2   7   7     4882.08     4747.50     90.70 o
  -1   7   7      253.44      249.22     30.79 o
   0   7   7     2309.95     2311.91     66.84 o
   1   7   7      361.82      426.71     38.91 o
   2   7   7     9951.95     9719.75    152.30 o
   3   7   7     1361.19     1312.41     53.27 o
   4   7   7      494.08      465.85     47.48 o
   5   7   7      242.24      285.77     33.87 o
   6   7   7        5.10        2.88     33.66 o
   7   7   7      267.23      266.49     42.31 o
   8   7   7      351.99      364.43     52.09 o
   9   7   7      126.53      141.81     54.33 o
  10   7   7      104.64      188.18     76.53 o
 -14   8   7      117.72      183.30     54.75 o
 -13   8   7      297.73      393.10     67.78 o
 -12   8   7       63.62       57.11     45.22 o
 -11   8   7      193.12      246.55     48.40 o
 -10   8   7     1172.21     1125.97     74.68 o
  -9   8   7      267.07      292.60     44.49 o
  -8   8   7     1928.46     2038.83     71.30 o
  -7   8   7      146.30      156.70     33.79 o
  -6   8   7     2040.02     2070.62     70.32 o
  -5   8   7      382.83      401.20     38.27 o
  -4   8   7     3113.54     3204.25     83.38 o
  -3   8   7     2846.65     2675.72    106.83 o
  -2   8   7     1822.04     1864.75     70.01 o
  -1   8   7       32.29        6.19     29.36 o
   0   8   7      489.18      381.12     39.86 o
   1   8   7     3850.28     3661.27     92.21 o
   2   8   7     5038.47     4872.95    108.16 o
   3   8   7     1617.24     1574.26     62.82 o
   4   8   7     1151.20     1162.69     63.92 o
   5   8   7       60.99       64.34     42.19 o
   6   8   7     1132.84     1137.78     93.42 o
   7   8   7       80.27       77.19     58.97 o
   8   8   7     1263.12     1273.26    109.47 o
   9   8   7      187.67      128.85    100.88 o
 -14   9   7      463.65      571.59    135.34 o
 -13   9   7        9.94       53.55     51.39 o
 -12   9   7      701.78      767.34     70.07 o
 -11   9   7      346.19      333.87     53.02 o
 -10   9   7     1054.51     1048.52     67.29 o
  -9   9   7     1478.81     1437.10     74.14 o
  -8   9   7       58.79       81.72     36.24 o
  -7   9   7      658.27      835.23     54.38 o
  -6   9   7        7.75       12.04     30.01 o
  -5   9   7     2123.29     2110.06     64.31 o
  -4   9   7     2791.26     2668.27     85.24 o
  -3   9   7     1088.13     1098.68     53.74 o
  -2   9   7     4807.99     4645.12     95.10 o
  -1   9   7       72.58       90.54     31.62 o
   0   9   7     4387.74     4189.83    100.11 o
   1   9   7     1250.65     1180.47     58.27 o
   2   9   7     4039.45     3860.39     96.29 o
   3   9   7     1432.09     1480.32     74.40 o
   4   9   7      274.80      277.29     50.24 o
   5   9   7      715.50      766.28     62.34 o
   6   9   7        9.07       -1.35     63.88 o
   7   9   7      918.39      853.67     93.93 o
   8   9   7      287.85      243.57     82.90 o
 -13  10   7      444.71      499.36    184.79 o
 -12  10   7       48.07       11.52     49.59 o
 -11  10   7      777.50      728.22     66.25 o
 -10  10   7     1249.16     1165.10     72.45 o
  -9  10   7       25.26       15.02     42.51 o
  -8  10   7     1459.16     1315.73     65.51 o
  -7  10   7        8.95      -48.82     33.69 o
  -6  10   7     2993.15     2840.52    100.28 o
  -5  10   7      755.40      761.81     50.24 o
  -4  10   7     2491.96     2633.93     72.44 o
  -3  10   7     2297.66     2239.99     74.83 o
  -2  10   7      930.94      872.69     58.82 o
  -1  10   7     2808.21     2801.55    116.05 o
   0  10   7       64.54       71.38     41.88 o
   1  10   7     1028.28     1007.55     69.78 o
   2  10   7      280.25      266.19     72.66 o
   3  10   7      238.80      210.23     53.19 o
   4  10   7      766.01      743.19     62.63 o
   5  10   7       26.48      124.76     55.07 o
   6  10   7     1183.14     1369.85    129.12 o
   7  10   7       42.41       64.05     62.81 o
   8  10   7     1197.72     1120.45    261.70 o
 -12  11   7      763.63     1123.70    153.82 o
 -11  11   7      436.43      414.59     69.44 o
 -10  11   7     1428.52     1372.80     90.14 o
  -9  11   7     1958.12     2097.31    102.34 o
  -8  11   7      174.68      203.98     50.05 o
  -7  11   7     4066.25     3834.79    112.76 o
  -6  11   7       80.99      -22.18     36.16 o
  -5  11   7     2888.46     2837.40     87.30 o
  -4  11   7      377.10      414.39     47.44 o
  -3  11   7      293.20      248.01     41.99 o
  -2  11   7     1340.12     1252.68     62.71 o
  -1  11   7       41.18       21.94     51.90 o
   0  11   7     2878.61     2796.60     98.10 o
   1  11   7      178.49      218.97     49.19 o
   2  11   7      888.18     1042.96     69.83 o
   3  11   7      381.23      351.61     55.27 o
   4  11   7      403.54      396.36     60.74 o
   5  11   7      794.83      861.89     69.51 o
   6  11   7        9.18       -0.16     66.66 o
   7  11   7      437.11      506.47     99.38 o
 -11  12   7      407.91      436.49    123.86 o
 -10  12   7      364.07      380.01     70.11 o
  -9  12   7       59.70      136.32     54.67 o
  -8  12   7     2445.70     2244.45    131.77 o
  -7  12   7        2.24       27.28     41.89 o
  -6  12   7     2952.00     3039.37     92.22 o
  -5  12   7     1053.18     1053.39     72.10 o
  -4  12   7     1157.71     1219.48     66.51 o
  -3  12   7      835.15      900.14     67.15 o
  -2  12   7      626.86      650.67     52.30 o
  -1  12   7      891.35      946.82     68.19 o
   0  12   7       12.53      -27.13     40.49 o
   1  12   7      578.52      651.47     62.11 o
   2  12   7      292.89      353.89     57.81 o
   3  12   7      315.73      334.51     72.09 o
   4  12   7     1220.95     1400.17    110.00 o
   5  12   7       15.91       41.79     56.85 o
   6  12   7     1258.30     1353.68    102.29 o
 -10  13   7      401.29      413.52    123.86 o
  -9  13   7      355.89      356.90     72.10 o
  -8  13   7      517.04      509.75     63.46 o
  -7  13   7     1255.93     1252.34    106.40 o
  -6  13   7       70.80       36.55     43.21 o
  -5  13   7      769.11      765.18     65.13 o
  -4  13   7      508.74      522.86     53.61 o
  -3  13   7      400.23      366.12     52.48 o
  -2  13   7     1596.94     1539.59     80.50 o
  -1  13   7       31.43       -4.01     44.48 o
   0  13   7     2194.28     2320.83     96.65 o
   1  13   7      120.92      178.86     54.25 o
   2  13   7      940.54      917.66    107.26 o
   3  13   7      118.85      113.58     65.02 o
   4  13   7      381.33      494.12     67.30 o
   5  13   7      392.06      405.19    108.87 o
  -8  14   7      145.93      250.71    142.83 o
  -7  14   7        5.74       28.98     53.24 o
  -6  14   7     1029.22     1141.72     71.62 o
  -5  14   7      183.61      321.51     53.20 o
  -4  14   7     1283.56     1448.29     76.05 o
  -3  14   7      855.96      829.33     62.03 o
  -2  14   7      508.60      503.46     62.67 o
  -1  14   7      867.47      807.60     70.13 o
   0  14   7        4.05       44.61     49.73 o
   1  14   7      147.79       58.36     51.27 o
   2  14   7      156.95      179.45     58.71 o
   3  14   7      133.17      132.38     67.34 o
  -5  15   7      164.16      223.02     89.62 o
  -4  15   7      118.74      125.01     62.37 o
  -3  15   7      151.76      144.49    149.83 o
  -2  15   7      579.73      540.95     93.25 o
  -1  15   7        0.87     -132.85     88.90 o
 -16   0   8      131.64      158.79     65.01 o
 -15   0   8     3038.18     2934.33    129.31 o
 -14   0   8      175.18      168.20     87.72 o
 -13   0   8      265.48      305.25     57.58 o
 -12   0   8     1240.39     1229.17    163.48 o
 -11   0   8       46.18       16.83     44.30 o
 -10   0   8     5324.06     5425.63    141.43 o
  -9   0   8     1715.43     1533.55     97.26 o
  -8   0   8    21442.24    22374.88    416.59 o
  -7   0   8    13298.10    13631.37    228.87 o
  -6   0   8    14916.19    15607.88    256.05 o
  -5   0   8    16336.42    16678.64    269.82 o
  -4   0   8     6505.00     6446.46    119.84 o
  -3   0   8     6833.02     6373.98    136.81 o
  -2   0   8     2116.67     2160.47     78.14 o
  -1   0   8     1590.28     1601.31     59.83 o
   0   0   8     4107.52     4104.69    111.58 o
   1   0   8       65.77      157.47     43.47 o
   2   0   8     6606.25     6578.92    154.52 o
   3   0   8      129.19      125.78     39.88 o
   4   0   8     9280.55     9357.48    210.36 o
   5   0   8       33.01      -36.36     50.95 o
   6   0   8     2797.67     3025.64    110.85 o
   7   0   8       92.02      146.10     51.27 o
   8   0   8      145.15      322.05     58.48 o
   9   0   8     1399.33     1346.70    181.79 o
  10   0   8       28.22        4.93     73.20 o
  11   0   8       53.33      199.77    127.85 o
 -16   1   8      532.20      566.44     54.58 o
 -15   1   8       94.36       87.63     42.24 o
 -14   1   8     2501.89     2281.43    101.62 o
 -13   1   8     2492.09     2503.02     74.00 o
 -12   1   8     2271.71     2265.60     67.62 o
 -11   1   8     2740.06     2614.33     77.42 o
 -10   1   8     1280.87     1292.97     53.93 o
  -9   1   8     4663.75     4696.51     88.59 o
  -8   1   8       61.90       87.59     25.72 o
  -7   1   8     5198.86     4988.94     78.95 o
  -6   1   8     6846.49     6954.12     91.79 o
  -5   1   8       54.43       39.82     15.47 o
  -4   1   8    39597.67    42506.71    458.05 o
  -3   1   8      530.58      486.33     26.28 o
  -2   1   8    30097.70    31510.60    343.93 o
  -1   1   8     1255.23     1253.75     32.03 o
   0   1   8    11053.83    11562.63    137.90 o
   1   1   8     4108.20     4142.90     69.24 o
   2   1   8     2762.70     2418.48     60.78 o
   3   1   8     3708.13     3429.15     75.07 o
   4   1   8       80.07      105.02     31.71 o
   5   1   8      963.55     1013.74     52.10 o
   6   1   8     2592.14     2628.45     83.90 o
   7   1   8      584.92      617.88     46.04 o
   8   1   8     2872.79     2790.90     88.35 o
   9   1   8        4.57       58.74     47.81 o
  10   1   8     1620.29     1817.62     93.44 o
  11   1   8        9.25       92.66     88.38 o
 -16   2   8      158.87      178.79     53.78 o
 -15   2   8     1061.93     1215.38     73.48 o
 -14   2   8      215.95      205.13     46.69 o
 -13   2   8      800.29      842.32     55.92 o
 -12   2   8     1315.32     1330.56     63.63 o
 -11   2   8       31.18       -0.26     30.29 o
 -10   2   8     3298.95     3335.51     77.06 o
  -9   2   8     2738.69     2656.11     66.13 o
  -8   2   8    11470.13    11788.17    169.50 o
  -7   2   8     5822.71     5502.28    110.33 o
  -6   2   8     3761.18     3639.85     58.78 o
  -5   2   8      317.07      238.29     18.31 o
  -4   2   8     1538.89     1518.44     40.39 o
  -3   2   8    10778.34    11167.43    133.00 o
  -2   2   8     1995.64     2167.00     44.18 o
  -1   2   8     3510.44     3424.90     53.86 o
   0   2   8     5441.02     5567.90     83.67 o
   1   2   8      429.82      448.39     27.00 o
   2   2   8     7858.45     7694.95    122.70 o
   3   2   8       96.52       75.70     28.36 o
   4   2   8     7168.11     6664.00    142.05 o
   5   2   8      530.97      542.96     41.06 o
   6   2   8     3355.68     3389.99    113.30 o
   7   2   8      142.04      160.74     37.25 o
   8   2   8      274.17      349.85     46.24 o
   9   2   8      649.29      688.69     66.26 o
  10   2   8       61.38       50.89     48.54 o
  11   2   8      291.45      411.52    142.83 o
 -16   3   8      364.02      476.34     59.54 o
 -15   3   8      311.87      371.51     53.28 o
 -14   3   8     1377.31     1322.07     69.36 o
 -13   3   8      725.54      734.56     63.48 o
 -12   3   8     2699.83     2496.25     79.66 o
 -11   3   8     2556.16     2613.80     78.29 o
 -10   3   8      344.84      363.91     50.71 o
  -9   3   8     2756.31     2798.89    117.18 o
  -8   3   8       40.69       36.25     27.84 o
  -7   3   8     3763.30     3789.66     69.38 o
  -6   3   8      740.17      714.99     39.24 o
  -5   3   8     1251.95     1228.20     62.89 o
  -4   3   8     4665.93     4628.01     81.04 o
  -3   3   8        0.74      -11.68     16.31 o
  -2   3   8    13690.18    14224.12    214.34 o
  -1   3   8     1462.66     1383.78     34.40 o
   0   3   8     9553.88     9188.43    124.46 o
   1   3   8     2207.74     2084.81     49.55 o
   2   3   8      932.64      939.18     52.45 o
   3   3   8     2283.65     2367.20     64.72 o
   4   3   8      767.69      653.87     47.57 o
   5   3   8     3361.75     3261.61     78.38 o
   6   3   8     1693.23     1739.16     68.57 o
   7   3   8      107.29      180.15     35.90 o
   8   3   8     1393.90     1349.54     67.21 o
   9   3   8        3.74       87.32     48.42 o
  10   3   8     1733.54     1860.32    111.58 o
  11   3   8       46.24       44.95    119.86 o
 -16   4   8       31.63      105.70     61.90 o
 -15   4   8      795.58      900.28     71.24 o
 -14   4   8      117.89       94.79     60.02 o
 -13   4   8      302.22      381.37     48.82 o
 -12   4   8      630.48      653.82     58.95 o
 -11   4   8      119.58      135.52     37.95 o
 -10   4   8     3231.18     3137.47     84.79 o
  -9   4   8      984.29      944.23     53.55 o
  -8   4   8     5489.14     5600.72    101.19 o
  -7   4   8     3949.59     3979.88     73.98 o
  -6   4   8     8409.56     8290.08    119.24 o
  -5   4   8     2186.53     2141.11     66.98 o
  -4   4   8      221.03      212.21     23.02 o
  -3   4   8     5270.58     5065.69     80.62 o
  -2   4   8      104.50       75.20     20.00 o
  -1   4   8     3802.56     3561.43     83.84 o
   0   4   8     1451.29     1384.74     51.08 o
   1   4   8      658.68      642.44     32.76 o
   2   4   8     3470.24     3349.55     65.43 o
   3   4   8       69.53       75.54     30.25 o
   4   4   8     8034.86     7863.38    131.88 o
   5   4   8      772.96      678.49     43.79 o
   6   4   8     3074.46     3248.89    101.87 o
   7   4   8        8.97       62.76     36.99 o
   8   4   8      379.70      502.75     48.80 o
   9   4   8      325.09      348.80     53.12 o
  10   4   8       20.16       48.58     49.02 o
 -16   5   8      499.42      455.47    132.85 o
 -15   5   8      247.15      229.43     56.63 o
 -14   5   8      842.37      795.04     67.64 o
 -13   5   8      374.25      466.57     56.96 o
 -12   5   8     1851.72     1816.07     81.79 o
 -11   5   8     3225.23     3171.25     97.31 o
 -10   5   8      193.14      243.60     48.26 o
  -9   5   8     1759.71     1705.36     65.27 o
  -8   5   8       10.65      -13.84     30.21 o
  -7   5   8     4289.74     4537.56     81.83 o
  -6   5   8     4582.83     4679.78     81.82 o
  -5   5   8        1.93       15.37     21.55 o
  -4   5   8     7818.69     7752.77    112.74 o
  -3   5   8     1021.38      989.16     40.55 o
  -2   5   8    14607.47    14691.21    268.36 o
  -1   5   8      740.33      715.19     35.24 o
   0   5   8    13000.38    12449.03    296.68 o
   1   5   8     2980.09     2850.78    101.39 o
   2   5   8     1731.86     1709.37     78.92 o
   3   5   8     1333.21     1342.28     52.36 o
   4   5   8       10.85      -23.92     30.83 o
   5   5   8     1516.04     1454.09     62.69 o
   6   5   8      339.49      367.07     38.91 o
   7   5   8        7.75      -20.24     32.24 o
   8   5   8      981.99      971.93     61.23 o
   9   5   8        4.21      105.14     48.12 o
  10   5   8      666.46      702.09     68.21 o
 -15   6   8      836.78      806.23     71.16 o
 -14   6   8        3.67      -69.62     44.38 o
 -13   6   8      847.05      802.65     67.20 o
 -12   6   8      329.67      309.93     52.77 o
 -11   6   8       56.83       90.42     42.48 o
 -10   6   8     5904.06     5567.05    133.60 o
  -9   6   8      546.97      506.38     49.16 o
  -8   6   8     3143.65     3280.86     88.96 o
  -7   6   8      305.06      305.67     37.15 o
  -6   6   8     3300.89     3275.87     80.83 o
  -5   6   8     5753.92     5644.55    141.14 o
  -4   6   8      591.40      536.64     36.12 o
  -3   6   8     2244.73     2219.76     58.27 o
  -2   6   8      547.88      512.95     44.71 o
  -1   6   8     1153.87     1160.83     63.51 o
   0   6   8     3010.01     2825.36     67.33 o
   1   6   8       20.01        2.58     26.50 o
   2   6   8     5025.15     4689.41    141.62 o
   3   6   8        8.31       61.97     22.24 o
   4   6   8     2193.71     2200.39     71.94 o
   5   6   8       79.68       63.32     34.27 o
   6   6   8      414.17      577.59     48.30 o
   7   6   8       86.87       68.92     50.44 o
   8   6   8      303.85      369.57     52.92 o
   9   6   8       81.67       60.70     57.10 o
  10   6   8        0.76      123.51     75.04 o
 -15   7   8       18.99       30.96    101.88 o
 -14   7   8      571.96      474.14     63.90 o
 -13   7   8      404.76      485.44     65.45 o
 -12   7   8     1550.11     1493.23     78.68 o
 -11   7   8     1656.26     1665.95     92.27 o
 -10   7   8      598.55      712.10     86.19 o
  -9   7   8     1284.35     1310.19     96.16 o
  -8   7   8       76.72       56.21     34.32 o
  -7   7   8      775.09      813.84     51.85 o
  -6   7   8      461.12      467.20     49.17 o
  -5   7   8       12.98        6.54     33.92 o
  -4   7   8     2396.17     2307.40     68.51 o
  -3   7   8      315.53      285.54     33.71 o
  -2   7   8     3231.45     3052.21     71.78 o
  -1   7   8      242.73      301.08     38.21 o
   0   7   8     1849.68     1894.47     66.31 o
   1   7   8     3385.56     3236.56     84.63 o
   2   7   8      127.27      117.00     35.80 o
   3   7   8      395.71      395.62     40.06 o
   4   7   8        0.15       20.52     36.77 o
   5   7   8      110.24      126.74     36.43 o
   6   7   8      583.31      551.17     49.30 o
   7   7   8       64.96      134.60     43.77 o
   8   7   8      870.10      851.24     65.89 o
   9   7   8       15.91       65.89     58.11 o
 -14   8   8       29.91       42.02     75.11 o
 -13   8   8       81.51       79.10     49.24 o
 -12   8   8       25.24       79.67     48.04 o
 -11   8   8       16.14       57.05     45.98 o
 -10   8   8      541.01      573.68     61.66 o
  -9   8   8        6.90       16.82     38.24 o
  -8   8   8     1970.37     1786.39     68.29 o
  -7   8   8      172.68      192.55     45.75 o
  -6   8   8     1764.45     1785.91     59.96 o
  -5   8   8     1078.85      940.90     50.11 o
  -4   8   8     1417.60     1415.77     57.25 o
  -3   8   8      271.29      284.94     36.43 o
  -2   8   8      386.93      397.16     37.99 o
  -1   8   8      440.04      491.07     45.41 o
   0   8   8      815.97      783.09     49.00 o
   1   8   8       79.87       42.28     34.64 o
   2   8   8     4655.27     4425.78    102.90 o
   3   8   8       42.99       -3.08     41.63 o
   4   8   8     1132.46     1154.24     68.39 o
   5   8   8       16.79       33.89     41.03 o
   6   8   8      504.79      650.60     82.47 o
   7   8   8      226.33      280.22     52.73 o
   8   8   8       96.67       50.70     57.55 o
 -14   9   8      111.57      282.67    121.86 o
 -13   9   8      446.73      472.68     63.04 o
 -12   9   8      196.79      127.75     55.51 o
 -11   9   8      123.58      127.36     47.72 o
 -10   9   8     1356.70     1331.04     72.35 o
  -9   9   8      122.78      130.79     43.29 o
  -8   9   8      220.84      152.40     40.01 o
  -7   9   8        4.16       30.79     31.81 o
  -6   9   8      506.63      455.13     45.36 o
  -5   9   8      181.82      232.81     34.87 o
  -4   9   8      740.73      674.18     47.12 o
  -3   9   8      165.21      198.62     34.04 o
  -2   9   8      678.09      611.14     40.66 o
  -1   9   8      235.86      266.84     38.18 o
   0   9   8     2821.32     2721.25     80.34 o
   1   9   8       12.85       33.47     38.41 o
   2   9   8      143.33      159.66     37.65 o
   3   9   8        1.73      -14.92     34.22 o
   4   9   8      105.81      100.65     45.52 o
   5   9   8      107.80       33.78     52.21 o
   6   9   8      238.04      226.49     59.83 o
   7   9   8        0.11       31.82     62.81 o
   8   9   8      322.63      294.66    121.86 o
 -13  10   8       10.23      -11.82     79.81 o
 -12  10   8       19.56      -12.94     49.89 o
 -11  10   8       37.26      -35.97     53.34 o
 -10  10   8       96.03      105.31     47.05 o
  -9  10   8        7.53      -68.55     38.75 o
  -8  10   8      351.91      325.88     45.66 o
  -7  10   8       31.54        1.79     35.83 o
  -6  10   8      697.37      699.34     45.26 o
  -5  10   8        2.34       -4.44     31.68 o
  -4  10   8     1862.99     1791.06     69.43 o
  -3  10   8      363.05      342.57     41.54 o
  -2  10   8       14.29       61.13     41.13 o
  -1  10   8       14.77       23.30     39.68 o
   0  10   8        0.23       65.31     40.55 o
   1  10   8      258.31      194.71     64.16 o
   2  10   8      462.19      481.63     81.17 o
   3  10   8      208.37      205.46     49.31 o
   4  10   8      459.58      453.82     60.70 o
   5  10   8       47.23       63.14     55.24 o
   6  10   8       89.87      132.46     62.15 o
   7  10   8       36.48      128.97     70.59 o
 -12  11   8       38.10       -6.02     78.80 o
 -11  11   8        8.45      -94.56     47.28 o
 -10  11   8       70.79        3.67     45.05 o
  -9  11   8       89.40       94.97     52.68 o
  -8  11   8        5.52      -13.52     43.64 o
  -7  11   8        0.44        6.95     42.05 o
  -6  11   8       27.50       -7.22     40.73 o
  -5  11   8       15.03       38.59     38.33 o
  -4  11   8       69.16      113.26     39.37 o
  -3  11   8      175.27      207.46     41.20 o
  -2  11   8      453.80      508.41     55.45 o
  -1  11   8      180.85      138.69     69.20 o
   0  11   8      109.97      108.91     45.17 o
   1  11   8       45.59       71.53     44.21 o
   2  11   8       72.60       97.09     50.04 o
   3  11   8        0.10      -56.67     44.27 o
   4  11   8       66.54       65.93     48.13 o
   5  11   8        0.25       78.06     61.51 o
   6  11   8       43.66       47.77    123.80 o
 -10  12   8       14.35       17.77     59.24 o
  -9  12   8      179.25      224.72     60.99 o
  -8  12   8       40.15       38.53     47.72 o
  -7  12   8       13.68      -21.39     48.15 o
  -6  12   8      144.32      175.17     47.00 o
  -5  12   8       30.17      -15.50     44.70 o
  -4  12   8      221.93      266.36     45.62 o
  -3  12   8       21.61      120.92     38.01 o
  -2  12   8        2.68      -11.77     39.51 o
  -1  12   8       18.73       -5.24     42.54 o
   0  12   8        0.45      -38.04     46.42 o
   1  12   8       45.77        7.54     43.86 o
   2  12   8        3.76      -28.08     42.46 o
   3  12   8        0.16       24.62     46.52 o
   4  12   8      133.85       98.34     55.08 o
   5  12   8       52.82      -60.36     89.06 o
  -9  13   8        6.08       63.45     84.47 o
  -8  13   8      458.13      474.05     65.97 o
  -7  13   8       27.12       76.14     51.82 o
  -6  13   8        0.36       34.82     42.29 o
  -5  13   8      167.94      177.25     47.30 o
  -4  13   8       80.43      159.26     50.95 o
  -3  13   8       15.33       42.28     43.11 o
  -2  13   8       21.60      -26.42     44.80 o
  -1  13   8        4.65       59.89     47.47 o
   0  13   8       42.79       28.91     57.54 o
   1  13   8        0.12       71.09     48.66 o
   2  13   8        3.37      -29.10     72.99 o
   3  13   8       65.05      141.63     56.25 o
   4  13   8        0.61       -0.15     80.74 o
  -7  14   8        1.34      -64.24     83.39 o
  -6  14   8        7.04       35.48     48.89 o
  -5  14   8       12.94       57.86     47.25 o
  -4  14   8      138.81      161.05     47.68 o
  -3  14   8       27.12       33.02     47.04 o
  -2  14   8       96.19       96.43     50.77 o
  -1  14   8       17.99       93.41     62.71 o
   0  14   8       22.20       43.76     50.25 o
   1  14   8       14.50       11.01     96.52 o
   2  14   8        0.62       91.89    102.88 o
 -16   1   9       21.11      -43.22     50.15 o
 -15   1   9        0.94      -33.91     43.38 o
 -14   1   9       21.71       -0.92     39.90 o
 -13   1   9        9.54      -38.14     41.77 o
 -12   1   9      540.90      586.58     65.25 o
 -11   1   9      101.24      111.51     32.22 o
 -10   1   9        0.48       31.58     29.55 o
  -9   1   9      475.59      371.58     43.85 o
  -8   1   9       11.66        8.23     23.78 o
  -7   1   9      586.70      576.74     32.74 o
  -6   1   9        0.73      -13.50     17.77 o
  -5   1   9        1.02        5.29     16.83 o
  -4   1   9       17.53       11.33     14.83 o
  -3   1   9       13.19       -2.14     13.23 o
  -2   1   9       85.23       71.60     16.92 o
  -1   1   9      535.59      542.54     25.72 o
   0   1   9        8.34       28.20     19.31 o
   1   1   9       84.64      133.36     27.40 o
   2   1   9       51.68       50.47     27.79 o
   3   1   9      483.28      510.74     38.75 o
   4   1   9        3.90       19.11     34.27 o
   5   1   9      226.60      208.50     35.83 o
   6   1   9      199.00      212.14     36.77 o
   7   1   9       48.11       50.63     36.29 o
   8   1   9      199.73      218.53     46.82 o
   9   1   9        7.44      -14.84     57.24 o
  10   1   9       18.67       -9.87     55.81 o
 -16   2   9      128.81       74.59     51.33 o
 -15   2   9        2.47      -24.39     42.28 o
 -14   2   9      200.12      184.09     45.49 o
 -13   2   9      244.79      255.20     43.91 o
 -12   2   9      236.82      230.00     40.45 o
 -11   2   9      422.89      376.95     40.64 o
 -10   2   9       46.62       15.25     33.76 o
  -9   2   9      341.49      416.74     63.75 o
  -8   2   9      672.06      653.05     37.18 o
  -7   2   9      496.46      493.61     32.74 o
  -6   2   9     1852.15     1753.05     54.63 o
  -5   2   9      354.77      349.03     29.41 o
  -4   2   9       63.97       24.59     15.56 o
  -3   2   9     3313.28     3329.54     60.91 o
  -2   2   9      520.33      512.35     24.43 o
  -1   2   9      534.98      525.53     25.19 o
   0   2   9       77.02       89.90     21.93 o
   1   2   9      310.93      263.53     29.88 o
   2   2   9     1559.91     1473.34     54.37 o
   3   2   9        3.28      -35.69     29.81 o
   4   2   9     1187.21     1142.33     54.02 o
   5   2   9       14.40        8.71     36.52 o
   6   2   9      396.84      407.39     40.84 o
   7   2   9       80.74       -5.83     33.89 o
   8   2   9        9.11       34.07     41.36 o
   9   2   9       36.46       15.24     49.43 o
  10   2   9        8.98       38.50     54.52 o
 -16   3   9      175.45      169.00     56.06 o
 -15   3   9       97.38      119.92     49.72 o
 -14   3   9       11.24      -66.49     65.00 o
 -13   3   9      690.96      733.47     55.67 o
 -12   3   9      366.60      402.42     44.85 o
 -11   3   9      148.65      102.30     36.59 o
 -10   3   9       87.55       75.52     36.78 o
  -9   3   9      649.61      667.70     45.97 o
  -8   3   9        3.45        5.97     28.54 o
  -7   3   9      120.96      118.96     25.90 o
  -6   3   9      324.91      295.18     27.03 o
  -5   3   9       63.69       80.51     21.99 o
  -4   3   9     1897.68     1923.81     52.89 o
  -3   3   9      139.12      148.61     22.12 o
  -2   3   9       51.43       58.62     14.35 o
  -1   3   9     1649.04     1595.14     49.66 o
   0   3   9        8.69        3.72     23.18 o
   1   3   9      534.59      521.69     33.51 o
   2   3   9      565.16      600.54     38.13 o
   3   3   9      329.19      332.61     37.19 o
   4   3   9      270.12      239.61     35.02 o
   5   3   9      227.44      229.64     35.49 o
   6   3   9      169.10      152.22     41.91 o
   7   3   9      188.71      167.44     38.37 o
   8   3   9      521.76      500.24     52.58 o
   9   3   9       82.10       72.95     50.41 o
  10   3   9       50.45       93.39     88.29 o
 -16   4   9       12.03       21.08     73.44 o
 -15   4   9       84.37       72.64     57.67 o
 -14   4   9      448.78      356.36     54.94 o
 -13   4   9        7.06        8.66     42.43 o
 -12   4   9      854.79      864.22     62.15 o
 -11   4   9        2.64      -19.47     35.18 o
 -10   4   9      884.67      924.79     60.48 o
  -9   4   9     1302.91     1262.77     60.71 o
  -8   4   9      626.08      617.94     40.74 o
  -7   4   9     2051.93     2116.99     72.38 o
  -6   4   9      628.23      661.89     33.95 o
  -5   4   9     1353.87     1352.89     45.84 o
  -4   4   9       33.35       33.89     22.16 o
  -3   4   9      294.16      232.81     24.79 o
  -2   4   9     2409.11     2189.06    102.03 o
  -1   4   9      526.78      478.04     60.87 o
   0   4   9      706.69      605.33     36.06 o
   1   4   9      837.67      777.91     40.92 o
   2   4   9      645.36      566.80     54.68 o
   3   4   9     1324.88     1288.48     58.91 o
   4   4   9      206.25      205.54     36.69 o
   5   4   9      444.82      462.93     46.11 o
   6   4   9        7.19       39.49     37.25 o
   7   4   9      134.44      152.31     42.24 o
   8   4   9       47.91       23.67     49.54 o
   9   4   9       80.63      117.59     77.76 o
 -15   5   9      178.25      265.44     58.54 o
 -14   5   9       31.08        9.50     45.96 o
 -13   5   9      828.78      783.97     64.44 o
 -12   5   9      139.07       82.41     43.63 o
 -11   5   9     1080.50     1054.08     66.43 o
 -10   5   9      100.35      150.41     40.21 o
  -9   5   9       28.26       51.29     47.14 o
  -8   5   9     2337.40     2379.06     68.30 o
  -7   5   9        9.50      -10.14     26.93 o
  -6   5   9     5236.47     5401.87     97.71 o
  -5   5   9        3.53      -30.30     23.67 o
  -4   5   9     5641.90     5577.09     91.46 o
  -3   5   9      526.96      590.57     37.45 o
  -2   5   9        9.24       -6.98     22.00 o
  -1   5   9     2062.88     2007.65     65.66 o
   0   5   9      226.89      189.07     28.35 o
   1   5   9     2085.20     2032.73     66.73 o
   2   5   9        5.00       19.23     28.40 o
   3   5   9      172.19      144.60     36.02 o
   4   5   9     2747.61     2588.10     78.07 o
   5   5   9       50.19       85.16     36.99 o
   6   5   9      523.23      467.35     46.94 o
   7   5   9      226.61      253.51     48.86 o
   8   5   9      449.40      492.63     58.69 o
   9   5   9       61.95      119.90     61.43 o
 -15   6   9        1.53      -62.44     49.50 o
 -14   6   9      550.69      555.88     63.57 o
 -13   6   9      108.55      128.93     60.58 o
 -12   6   9     1982.51     2090.48     86.67 o
 -11   6   9      310.04      309.11     50.12 o
 -10   6   9     3465.72     3495.64    102.12 o
  -9   6   9     2623.60     2581.34     87.18 o
  -8   6   9      404.33      440.10     43.96 o
  -7   6   9     3847.42     3886.51     84.98 o
  -6   6   9       63.70       48.11     23.91 o
  -5   6   9     1953.50     1914.72     63.43 o
  -4   6   9     1010.74      979.68     48.14 o
  -3   6   9      180.49      167.86     33.34 o
  -2   6   9     5360.02     5024.21     85.66 o
  -1   6   9        0.39      -11.54     26.10 o
   0   6   9     9563.93     9241.30    146.37 o
   1   6   9       22.51       38.60     22.63 o
   2   6   9     2227.04     2149.06     83.56 o
   3   6   9      432.20      420.93     41.49 o
   4   6   9      632.32      572.73     46.84 o
   5   6   9      351.62      370.26     44.94 o
   6   6   9      109.41      132.10     41.53 o
   7   6   9      335.48      343.08     48.54 o
   8   6   9       85.90       49.28     46.95 o
   9   6   9       46.00       53.98     74.41 o
 -15   7   9      472.73      654.24    145.83 o
 -14   7   9       70.91       21.55    101.21 o
 -13   7   9     1019.68      970.68     71.04 o
 -12   7   9       69.94       23.27     44.04 o
 -11   7   9      823.77      758.04     61.33 o
 -10   7   9      222.35      178.83     45.52 o
  -9   7   9      140.00      140.88     41.47 o
  -8   7   9     1748.23     1732.36     67.38 o
  -7   7   9       51.99       86.18     31.97 o
  -6   7   9     2391.51     2364.97     72.22 o
  -5   7   9      105.86      129.20     54.97 o
  -4   7   9     3472.08     3300.32     85.84 o
  -3   7   9      727.84      826.23     49.66 o
  -2   7   9      323.06      304.87     38.88 o
  -1   7   9     1163.87     1129.90     55.71 o
   0   7   9      481.02      542.11     58.11 o
   1   7   9     5215.30     4939.67    109.07 o
   2   7   9      124.45       73.55     27.50 o
   3   7   9      362.56      402.61     48.27 o
   4   7   9      759.48      773.18     58.37 o
   5   7   9      210.92      190.22     42.88 o
   6   7   9     1217.41     1072.58     71.33 o
   7   7   9       20.58       21.78     41.50 o
   8   7   9      629.21      709.17     76.12 o
 -14   8   9      539.70      505.81    237.22 o
 -13   8   9       10.42      -28.95     48.36 o
 -12   8   9     1109.67     1125.64     74.00 o
 -11   8   9      531.84      647.98     61.25 o
 -10   8   9      883.16      907.22     63.87 o
  -9   8   9     1653.17     1577.03     75.01 o
  -8   8   9      581.11      576.66     49.07 o
  -7   8   9     2710.89     2643.57     72.34 o
  -6   8   9      101.13       92.83     31.92 o
  -5   8   9     2549.73     2405.96     68.10 o
  -4   8   9      632.16      569.19     55.42 o
  -3   8   9     1012.41      880.60     46.34 o
  -2   8   9      125.67      127.94     37.08 o
  -1   8   9       31.56       28.47     31.34 o
   0   8   9     4940.74     4943.55    109.55 o
   1   8   9      332.88      365.45     40.97 o
   2   8   9     1602.52     1490.53     63.46 o
   3   8   9      107.97       86.65     43.03 o
   4   8   9      541.47      554.52     56.68 o
   5   8   9      973.67      977.11     68.89 o
   6   8   9       64.91      108.81     48.55 o
   7   8   9      616.97      648.28     75.24 o
   8   8   9        2.37       20.22     73.41 o
 -13   9   9      454.18      438.69     67.33 o
 -12   9   9        0.21        3.38     48.10 o
 -11   9   9      939.14      949.81     70.05 o
 -10   9   9      355.80      281.34     49.57 o
  -9   9   9      325.44      351.15     48.94 o
  -8   9   9      965.62     1023.42     59.43 o
  -7   9   9        0.15       35.94     28.29 o
  -6   9   9     2664.60     2756.89     98.65 o
  -5   9   9      658.37      807.16     71.49 o
  -4   9   9     2175.32     2214.94     66.50 o
  -3   9   9      370.41      493.62     39.67 o
  -2   9   9     2248.53     2165.22     73.34 o
  -1   9   9     1217.41     1164.46     57.90 o
   0   9   9      530.38      516.22     47.73 o
   1   9   9      846.06      850.79     54.68 o
   2   9   9        6.36       65.24     37.42 o
   3   9   9      339.65      414.16     45.81 o
   4   9   9      443.89      394.24     54.57 o
   5   9   9       65.92       86.10     57.23 o
   6   9   9     1115.72     1252.67     94.76 o
   7   9   9       96.85       93.89    110.87 o
 -13  10   9        3.97     -113.87    132.85 o
 -12  10   9     1369.82     1328.47     85.48 o
 -11  10   9      208.13      156.09     52.61 o
 -10  10   9     1294.62     1300.93     79.15 o
  -9  10   9      746.77      793.35     82.03 o
  -8  10   9      494.06      528.35     66.92 o
  -7  10   9     2441.04     2389.13     81.13 o
  -6  10   9        0.06        0.56     33.73 o
  -5  10   9     2555.35     2477.69     73.30 o
  -4  10   9      196.10      181.28     36.84 o
  -3  10   9      256.15      263.76     40.33 o
  -2  10   9     1096.19     1179.79     60.97 o
  -1  10   9       76.94      106.39     42.30 o
   0  10   9     3157.67     3087.54    116.06 o
   1  10   9      418.37      477.12     56.89 o
   2  10   9      788.61      839.66     79.58 o
   3  10   9      313.11      354.01     54.75 o
   4  10   9      722.98      807.14     81.09 o
   5  10   9      732.64      749.75    154.12 o
   6  10   9       99.60      126.19     71.65 o
 -12  11   9       14.91     -136.84    128.85 o
 -11  11   9      701.57      885.90     74.38 o
 -10  11   9      309.83      283.69     62.56 o
  -9  11   9      328.58      352.88     54.78 o
  -8  11   9      762.71      783.05     92.29 o
  -7  11   9       98.16      145.53     58.10 o
  -6  11   9     1962.68     1835.72     74.58 o
  -5  11   9      584.59      631.22     52.81 o
  -4  11   9     2309.96     2401.05     83.58 o
  -3  11   9     2060.48     2075.60    102.22 o
  -2  11   9     1793.72     1598.02     82.90 o
  -1  11   9     2753.09     2664.12     98.96 o
   0  11   9       98.22      200.14     48.99 o
   1  11   9      664.03      685.30     63.32 o
   2  11   9       54.96       75.66     46.14 o
   3  11   9      700.68      651.08     65.81 o
   4  11   9      902.30      897.72     86.94 o
   5  11   9       21.49      146.74     68.57 o
 -10  12   9      358.28      564.80    102.46 o
  -9  12   9      601.83      653.72     80.98 o
  -8  12   9      698.05      628.28     67.95 o
  -7  12   9     2007.24     2028.12     90.06 o
  -6  12   9       43.59       40.04     41.37 o
  -5  12   9     2451.63     2578.19     87.81 o
  -4  12   9      331.39      338.17     62.30 o
  -3  12   9      572.50      506.64     56.93 o
  -2  12   9     1702.56     1646.93     83.90 o
  -1  12   9       14.26      -12.72     45.19 o
   0  12   9     1624.68     1765.05     87.71 o
   1  12   9       53.20      152.01     52.07 o
   2  12   9     1552.34     1662.55     88.66 o
   3  12   9      321.29      421.52     63.94 o
   4  12   9      339.67      361.58    166.81 o
  -8  13   9      737.91      810.82     74.07 o
  -7  13   9        0.17       -7.16     52.14 o
  -6  13   9     1047.93     1158.69     71.91 o
  -5  13   9       59.11      121.33     45.00 o
  -4  13   9     1704.22     1561.59    114.47 o
  -3  13   9      880.15     1023.04     79.01 o
  -2  13   9      764.81      835.55     70.88 o
  -1  13   9      484.80      514.12     63.60 o
   0  13   9       85.96       93.45     49.97 o
   1  13   9      222.89      142.61     55.03 o
   2  13   9       28.07       -5.29     74.00 o
   3  13   9      207.38      249.71    112.87 o
  -6  14   9       32.52      107.00     72.88 o
  -5  14   9      291.37      448.24    117.36 o
  -4  14   9       31.30       29.11     60.54 o
  -3  14   9      159.09      148.95     80.84 o
  -2  14   9      370.77      469.09     69.88 o
  -1  14   9        8.88      -74.91     87.90 o
 -16   0  10     1029.77     1284.14    188.78 o
 -15   0  10        8.60       -2.67     70.56 o
 -14   0  10      893.18      975.36    100.11 o
 -13   0  10      613.47      508.53     83.02 o
 -12   0  10     1441.19     1345.67     98.81 o
 -11   0  10     3461.89     3364.10    110.78 o
 -10   0  10     3444.60     3147.21    167.59 o
  -9   0  10     9591.22     9354.55    206.10 o
  -8   0  10        2.69       32.83     41.47 o
  -7   0  10      376.54      308.48     36.61 o
  -6   0  10     1570.78     1603.85     59.08 o
  -5   0  10     4539.20     4178.82    125.86 o
  -4   0  10    24714.97    24606.31    945.52 o
  -3   0  10      190.67      171.16     29.34 o
  -2   0  10    17464.97    18359.27    299.83 o
  -1   0  10     1656.75     1550.56     56.98 o
   0   0  10     8230.68     8406.39    187.49 o
   1   0  10     5876.23     5615.32    143.45 o
   2   0  10     4243.75     4007.13    169.46 o
   3   0  10     4317.42     4020.08    144.38 o
   4   0  10       10.89      -25.23     41.90 o
   5   0  10     1133.63     1045.66     88.08 o
   6   0  10     1244.94     1177.25     88.43 o
   7   0  10      490.92      667.33     71.38 o
   8   0  10     1395.06     1337.10    121.80 o
   9   0  10      124.14       96.61     79.02 o
 -16   1  10      420.73      464.53     73.71 o
 -15   1  10     2669.50     2702.60    120.33 o
 -14   1  10        3.71      -23.93     40.56 o
 -13   1  10      889.22      830.99     56.72 o
 -12   1  10      175.91      263.24     40.55 o
 -11   1  10       30.19       43.64     33.29 o
 -10   1  10     4737.60     4400.72    130.47 o
  -9   1  10      376.62      415.22     39.72 o
  -8   1  10     5385.77     5491.15    109.81 o
  -7   1  10     2544.27     2568.53     58.98 o
  -6   1  10     9758.61     9639.66    172.46 o
  -5   1  10     9429.26     9620.77    122.22 o
  -4   1  10     4768.42     4639.84     84.18 o
  -3   1  10     6263.95     5893.30     83.00 o
  -2   1  10      152.10      190.31     30.82 o
  -1   1  10     3785.41     3795.69     68.12 o
   0   1  10      717.34      746.93     38.53 o
   1   1  10      595.65      629.03     37.62 o
   2   1  10     5284.68     5272.55    122.77 o
   3   1  10       24.18      -18.06     30.03 o
   4   1  10     3914.39     4016.74    108.31 o
   5   1  10        0.60       14.40     33.31 o
   6   1  10     2472.36     2270.98     80.93 o
   7   1  10      514.49      625.82     51.00 o
   8   1  10      622.95      809.59     60.70 o
   9   1  10      251.54      326.87     63.91 o
 -16   2  10      812.18      811.80     70.03 o
 -15   2  10      185.02      124.82     47.58 o
 -14   2  10     1878.29     1947.04     78.50 o
 -13   2  10      842.41      879.85     57.13 o
 -12   2  10     2407.91     2327.57     89.17 o
 -11   2  10     3804.96     3751.73     93.96 o
 -10   2  10     2212.42     2374.93     90.36 o
  -9   2  10     9063.62     8880.23    156.75 o
  -8   2  10      937.53      849.29     44.83 o
  -7   2  10     1476.55     1362.25     50.64 o
  -6   2  10       46.29       39.94     19.98 o
  -5   2  10     1627.25     1576.33     55.22 o
  -4   2  10    10682.68    11150.38    164.22 o
  -3   2  10       22.37       16.38     16.38 o
  -2   2  10    12178.27    12358.47    163.15 o
  -1   2  10     1548.21     1483.34     51.58 o
   0   2  10     8182.80     7994.72    143.94 o
   1   2  10     2699.55     2743.51     67.96 o
   2   2  10     3656.38     3430.42     79.60 o
   3   2  10     1189.69     1214.61     69.31 o
   4   2  10      535.48      492.25     40.37 o
   5   2  10       25.42       31.57     33.30 o
   6   2  10      209.10      172.44     38.79 o
   7   2  10      119.03       85.25     38.72 o
   8   2  10     1533.25     1618.68     79.35 o
   9   2  10        1.55      106.19     55.31 o
 -16   3  10       36.80     -104.41     56.88 o
 -15   3  10     1543.19     1536.52     90.96 o
 -14   3  10        6.96      -26.77     40.57 o
 -13   3  10     3143.38     3110.58     93.89 o
 -12   3  10      740.78      710.68     52.43 o
 -11   3  10      111.97      143.69     37.00 o
 -10   3  10      580.65      647.66     54.46 o
  -9   3  10      211.56      192.69     37.25 o
  -8   3  10     4734.80     4879.12     94.54 o
  -7   3  10     3184.39     3003.93     64.92 o
  -6   3  10     2891.14     2873.79     82.42 o
  -5   3  10     5835.16     5844.27     93.48 o
  -4   3  10     1846.56     1853.90     50.16 o
  -3   3  10     4573.13     4613.87     78.37 o
  -2   3  10     1606.55     1513.72     50.73 o
  -1   3  10     1813.09     1719.05     53.58 o
   0   3  10        3.98        0.82     32.95 o
   1   3  10       35.92       13.02     31.38 o
   2   3  10     3233.09     3075.50     84.74 o
   3   3  10       83.95       54.12     33.63 o
   4   3  10     3336.67     3282.26     89.32 o
   5   3  10       18.86        7.99     36.42 o
   6   3  10     2097.49     2264.85     95.14 o
   7   3  10      280.69      229.22     47.38 o
   8   3  10      667.47      839.52     68.23 o
   9   3  10      105.91      120.75     64.54 o
 -16   4  10      224.71      211.75    107.87 o
 -15   4  10       23.35      -13.66     51.18 o
 -14   4  10      727.10      645.04     63.51 o
 -13   4  10      561.25      576.61     58.24 o
 -12   4  10     1645.31     1662.01     72.32 o
 -11   4  10     3876.10     3973.75     97.89 o
 -10   4  10      853.01      929.54     52.64 o
  -9   4  10     4538.03     4421.65    100.98 o
  -8   4  10      149.15      127.62     32.72 o
  -7   4  10     4785.14     4946.11     87.69 o
  -6   4  10     1514.76     1532.51     54.03 o
  -5   4  10      150.82      161.87     27.03 o
  -4   4  10     1914.81     1773.79     49.65 o
  -3   4  10      105.91       68.96     22.66 o
  -2   4  10     5491.11     5290.45    120.12 o
  -1   4  10     1988.97     2013.78     59.73 o
   0   4  10     6993.72     6912.48    117.53 o
   1   4  10      912.22      976.73     54.05 o
   2   4  10     3346.67     3308.19    131.84 o
   3   4  10     3359.96     3248.74     87.50 o
   4   4  10      282.43      362.88     43.68 o
   5   4  10      288.02      376.50     45.24 o
   6   4  10      141.55      157.07     42.01 o
   7   4  10        1.30      -81.37     40.69 o
   8   4  10      993.12      975.66     90.92 o
   9   4  10       12.79       -3.00     94.89 o
 -15   5  10      471.07      531.27     67.22 o
 -14   5  10       88.37       81.14     49.29 o
 -13   5  10      850.71      887.16     71.99 o
 -12   5  10      887.73     1072.07    106.25 o
 -11   5  10      142.09      136.85     43.13 o
 -10   5  10     1093.94     1171.04     66.98 o
  -9   5  10        0.94       -6.41     35.15 o
  -8   5  10     3785.56     3924.86     95.33 o
  -7   5  10     3156.08     3261.86     77.39 o
  -6   5  10     3893.73     3808.57     81.48 o
  -5   5  10     6305.22     6264.81    101.53 o
  -4   5  10     2825.02     2916.80     65.13 o
  -3   5  10     1201.30     1192.71     46.05 o
  -2   5  10     1792.96     1653.61     55.85 o
  -1   5  10     1559.81     1430.31     70.32 o
   0   5  10     1017.07      887.51     49.75 o
   1   5  10       33.66      -14.49     31.29 o
   2   5  10     1722.25     1713.40     65.80 o
   3   5  10       51.22       17.85     31.88 o
   4   5  10     4925.69     4836.59    111.65 o
   5   5  10      376.14      325.36     45.52 o
   6   5  10     1003.13     1047.09     61.44 o
   7   5  10      265.28      259.87     56.95 o
   8   5  10      646.54      772.71     78.25 o
 -15   6  10        7.68       24.01    125.35 o
 -14   6  10      160.07      103.96     51.62 o
 -13   6  10      396.58      470.29     58.73 o
 -12   6  10      953.25      808.28     83.19 o
 -11   6  10     1628.32     1567.37     76.61 o
 -10   6  10     1318.98     1268.92     71.23 o
  -9   6  10     2309.62     2379.27    113.89 o
  -8   6  10      567.24      560.12     45.55 o
  -7   6  10     2473.33     2574.02     70.87 o
  -6   6  10      258.70      224.22     34.84 o
  -5   6  10       45.57        5.41     30.23 o
  -4   6  10     1720.81     1673.01     57.80 o
  -3   6  10        5.37        9.69     31.70 o
  -2   6  10     6013.45     5865.07    119.02 o
  -1   6  10     2819.87     2698.98     69.48 o
   0   6  10     2757.87     2445.37     76.37 o
   1   6  10     1768.26     1797.04     59.11 o
   2   6  10     2014.05     2036.33     80.27 o
   3   6  10     1187.61     1099.13     89.46 o
   4   6  10       27.94       58.12     37.29 o
   5   6  10      160.17      241.28     47.90 o
   6   6  10      344.70      338.51     48.49 o
   7   6  10       74.52       91.32     45.27 o
   8   6  10      417.66      425.28     64.52 o
 -14   7  10      176.94      160.78     67.90 o
 -13   7  10      545.95      533.21     63.01 o
 -12   7  10        0.50       10.66     43.22 o
 -11   7  10      139.68      209.05     48.75 o
 -10   7  10      741.07      853.64     62.50 o
  -9   7  10       40.81       61.56     40.64 o
  -8   7  10     2315.39     2254.97     85.16 o
  -7   7  10      373.44      448.21     38.83 o
  -6   7  10     2279.38     2203.99     73.27 o
  -5   7  10     1219.94     1126.65     52.27 o
  -4   7  10     3403.04     3355.32     79.36 o
  -3   7  10     1105.64     1200.40     56.09 o
  -2   7  10      660.21      606.38     44.96 o
  -1   7  10      489.19      475.02     41.89 o
   0   7  10     1852.68     1705.80     65.16 o
   1   7  10       24.87       34.55     40.19 o
   2   7  10      595.81      498.26     52.38 o
   3   7  10      222.24      246.30     71.17 o
   4   7  10     1140.28     1040.67     70.31 o
   5   7  10      307.61      341.87     55.04 o
   6   7  10      914.23      906.48     70.07 o
   7   7  10      127.36      162.27     62.96 o
   8   7  10      203.18      373.73    153.32 o
 -13   8  10      248.84      290.49     62.86 o
 -12   8  10      788.45      688.21     65.67 o
 -11   8  10      435.10      491.39     57.30 o
 -10   8  10     1102.27     1024.56     77.28 o
  -9   8  10      752.79      715.10     58.69 o
  -8   8  10      213.73      240.32     43.93 o
  -7   8  10      764.67      750.74     51.27 o
  -6   8  10        0.67       -4.55     29.49 o
  -5   8  10      359.92      393.36     51.19 o
  -4   8  10      443.03      395.30     37.55 o
  -3   8  10      170.61      164.57     35.96 o
  -2   8  10     1429.91     1472.74     62.04 o
  -1   8  10       20.50      -36.09     32.25 o
   0   8  10     1598.76     1614.08    105.47 o
   1   8  10        9.41       35.30     35.57 o
   2   8  10      370.86      380.47     51.46 o
   3   8  10       58.77      134.32     45.67 o
   4   8  10       20.22      -34.75     42.82 o
   5   8  10      141.25      167.33     52.47 o
   6   8  10       14.00       50.35     51.65 o
   7   8  10        0.27      112.23     75.80 o
 -13   9  10      207.86      166.05     84.61 o
 -12   9  10       11.73       42.02     50.73 o
 -11   9  10       21.64       66.42     48.59 o
 -10   9  10      190.72      129.31     47.03 o
  -9   9  10       24.57       50.94     44.98 o
  -8   9  10      799.92      722.08     52.56 o
  -7   9  10       22.10       21.89     32.03 o
  -6   9  10     1328.10     1232.48     56.97 o
  -5   9  10       15.33      -10.18     31.71 o
  -4   9  10      169.79      110.01     48.05 o
  -3   9  10      211.34      253.34     40.59 o
  -2   9  10        6.57       -4.77     33.61 o
  -1   9  10      127.75      117.21     38.11 o
   0   9  10        4.71       19.74     36.53 o
   1   9  10       67.09       75.76     36.18 o
   2   9  10      254.73      131.63     40.76 o
   3   9  10       10.14       33.94     43.67 o
   4   9  10      328.83      305.15     56.05 o
   5   9  10       24.98      -27.21     57.93 o
   6   9  10      701.75      728.04     87.82 o
 -12  10  10       24.93      -28.56     50.82 o
 -11  10  10       96.38       34.28     59.69 o
 -10  10  10        0.59      -15.96     44.56 o
  -9  10  10      131.92      101.06     45.47 o
  -8  10  10        6.10      -51.60     48.81 o
  -7  10  10      145.25      154.65     42.27 o
  -6  10  10      116.17      105.10     44.49 o
  -5  10  10      209.28      225.33     39.99 o
  -4  10  10      115.60      141.28     58.78 o
  -3  10  10      576.18      525.09     49.02 o
  -2  10  10      140.26      108.39     40.90 o
  -1  10  10        6.59       26.89     37.93 o
   0  10  10      655.77      563.61     58.61 o
   1  10  10      172.74      190.19     48.90 o
   2  10  10       15.91       49.00     45.32 o
   3  10  10        5.59      -50.18     52.78 o
   4  10  10        2.71       78.91     60.32 o
   5  10  10       50.94      -25.47     67.48 o
 -11  11  10       85.68       69.47     66.54 o
 -10  11  10        2.86      -23.07     62.89 o
  -9  11  10      121.01      183.21     52.12 o
  -8  11  10       13.72      -24.46     40.14 o
  -7  11  10       14.35       -9.14     56.55 o
  -6  11  10      532.14      445.01     50.42 o
  -5  11  10       50.20       86.20     41.96 o
  -4  11  10      463.63      651.13     61.36 o
  -3  11  10      189.37      212.38     49.61 o
  -2  11  10      343.81      355.22     55.40 o
  -1  11  10       35.37       44.69     46.31 o
   0  11  10        8.30      -39.34     42.71 o
   1  11  10      120.85      141.66     49.34 o
   2  11  10        9.11      -60.58     45.76 o
   3  11  10       45.77       83.67     63.25 o
   4  11  10       69.03       79.72     89.98 o
  -9  12  10        2.31      -52.91     53.57 o
  -8  12  10       85.38       69.91     53.76 o
  -7  12  10        1.62      174.11     62.52 o
  -6  12  10      255.97      232.49     48.40 o
  -5  12  10        1.22      -10.48     44.90 o
  -4  12  10        3.37       -7.29     44.64 o
  -3  12  10       37.04       87.70     45.27 o
  -2  12  10        2.66      -36.07     42.41 o
  -1  12  10       31.90       27.87     53.34 o
   0  12  10      107.39      138.27     52.74 o
   1  12  10        6.82        6.52     48.81 o
   2  12  10      316.26      401.67     81.64 o
   3  12  10       10.71     -110.87    143.83 o
  -8  13  10        1.13       60.13     96.63 o
  -7  13  10        9.11      -24.22     89.41 o
  -6  13  10       37.11       27.55     46.75 o
  -5  13  10        7.00        3.02     48.00 o
  -4  13  10      240.68      342.94    120.33 o
  -3  13  10        0.08       -8.85     43.68 o
  -2  13  10       42.10      100.47     47.40 o
  -1  13  10        0.37      -29.94     46.98 o
   0  13  10       24.80       49.26     67.17 o
   1  13  10       10.55       18.98     95.89 o
  -4  14  10       22.83      -57.93     93.89 o
 -16   1  11        2.96      -98.57     67.84 o
 -15   1  11       14.50      -40.78     53.03 o
 -14   1  11        0.14      -32.34     45.10 o
 -13   1  11       52.27       34.24     44.84 o
 -12   1  11       85.37       48.53     41.91 o
 -11   1  11      189.52      171.29     38.61 o
 -10   1  11       21.41       33.89     32.56 o
  -9   1  11      374.10      380.78     39.46 o
  -8   1  11      939.58      876.94     49.92 o
  -7   1  11      856.68      851.37     40.17 o
  -6   1  11      175.46      172.64     27.29 o
  -5   1  11      191.35      182.95     29.59 o
  -4   1  11       39.91       24.60     18.60 o
  -3   1  11       43.04       41.79     22.64 o
  -2   1  11       96.46       81.66     26.67 o
  -1   1  11      186.48      166.58     36.42 o
   0   1  11      184.40      257.92     40.08 o
   1   1  11       80.83       47.96     30.44 o
   2   1  11      231.64      217.48     33.78 o
   3   1  11      186.18      142.40     33.06 o
   4   1  11       28.96       29.89     31.81 o
   5   1  11        1.62      -31.74     32.37 o
   6   1  11       84.26       93.51     38.80 o
   7   1  11       20.46       80.09     41.36 o
   8   1  11       15.25       74.88     52.92 o
 -16   2  11        8.52      153.82    151.82 o
 -15   2  11       32.25     -103.43     51.71 o
 -14   2  11       10.26       39.83     43.46 o
 -13   2  11      268.36      264.94     46.10 o
 -12   2  11       25.13      -46.70     34.94 o
 -11   2  11      826.18      815.21     51.65 o
 -10   2  11       48.05       16.60     32.54 o
  -9   2  11        4.54      -25.39     27.01 o
  -8   2  11       20.73       10.68     20.92 o
  -7   2  11      369.91      385.39     32.91 o
  -6   2  11      283.81      274.22     31.26 o
  -5   2  11      239.54      176.22     29.99 o
  -4   2  11      227.31      218.22     26.35 o
  -3   2  11     1072.19     1101.90     50.11 o
  -2   2  11        3.44        3.17     26.88 o
  -1   2  11      498.83      500.80     40.52 o
   0   2  11      229.77      199.50     36.28 o
   1   2  11      273.35      390.84     45.58 o
   2   2  11       37.28       46.25     32.68 o
   3   2  11      144.89      116.63     39.28 o
   4   2  11       60.61       98.08     50.76 o
   5   2  11       19.62       -5.03     37.20 o
   6   2  11      200.96      223.26     46.86 o
   7   2  11       38.82       83.54     45.78 o
   8   2  11      181.42      283.51     63.49 o
 -16   3  11       67.48       65.92    113.87 o
 -15   3  11       10.19      -91.42     45.71 o
 -14   3  11      502.62      566.16     55.79 o
 -13   3  11       11.64        8.92     40.87 o
 -12   3  11      293.92      258.88     44.42 o
 -11   3  11      400.07      412.41     45.00 o
 -10   3  11      384.24      463.97     47.69 o
  -9   3  11      883.26      917.13     50.51 o
  -8   3  11     1014.23      944.08     50.60 o
  -7   3  11     1303.52     1316.72     48.62 o
  -6   3  11     1092.94     1043.82     45.41 o
  -5   3  11      728.81      726.58     40.30 o
  -4   3  11       68.58       67.06     25.20 o
  -3   3  11       80.38       56.69     18.22 o
  -2   3  11      222.73      171.45     30.31 o
  -1   3  11       80.09       94.47     29.74 o
   0   3  11      185.58      173.67     36.89 o
   1   3  11      342.55      349.94     44.85 o
   2   3  11      972.46      987.14     54.90 o
   3   3  11       94.35      113.17     36.27 o
   4   3  11      105.43      126.75     40.03 o
   5   3  11        0.82       42.29     39.35 o
   6   3  11      204.23      282.38     57.90 o
   7   3  11      154.83      193.36     47.52 o
   8   3  11        0.50       98.03     57.81 o
 -15   4  11      388.10      409.12     64.16 o
 -14   4  11       68.58       71.62     56.60 o
 -13   4  11      449.21      537.25     58.61 o
 -12   4  11       84.65       41.47     45.05 o
 -11   4  11      501.68      454.64     46.43 o
 -10   4  11      339.54      436.77     53.27 o
  -9   4  11      360.12      364.79     39.56 o
  -8   4  11      360.19      320.93     35.84 o
  -7   4  11     1330.69     1238.79     48.00 o
  -6   4  11     1937.91     1995.57     62.06 o
  -5   4  11      168.20       71.47     31.54 o
  -4   4  11     1421.94     1348.45     52.65 o
  -3   4  11      323.42      348.99     33.26 o
  -2   4  11     1742.67     1619.23     55.26 o
  -1   4  11      750.12      794.60     43.85 o
   0   4  11      600.57      575.61     44.64 o
   1   4  11      490.70      488.50     42.46 o
   2   4  11        0.08      -37.42     30.32 o
   3   4  11      300.16      290.54     42.37 o
   4   4  11      271.22      234.22     47.92 o
   5   4  11      300.36      335.66     47.43 o
   6   4  11      381.51      408.98     51.48 o
   7   4  11       42.35      192.66     52.33 o
   8   4  11       49.05       74.13    139.84 o
 -15   5  11      190.57      336.06     85.92 o
 -14   5  11      455.82      499.24     62.98 o
 -13   5  11        0.50      -20.33     44.40 o
 -12   5  11      526.54      597.99     58.70 o
 -11   5  11      119.66       80.10     41.56 o
 -10   5  11     1261.13     1241.95     68.05 o
  -9   5  11     1571.32     1544.05     80.83 o
  -8   5  11      977.56     1018.85     55.41 o
  -7   5  11     1815.13     1854.40     65.29 o
  -6   5  11      564.01      618.64     38.60 o
  -5   5  11      596.10      597.65     36.22 o
  -4   5  11      220.98      233.32     34.79 o
  -3   5  11      821.41      713.32     42.24 o
  -2   5  11      963.92      958.72     47.46 o
  -1   5  11     3069.73     3043.07     83.34 o
   0   5  11      830.30      861.78     86.32 o
   1   5  11      455.13      491.90     43.61 o
   2   5  11      487.18      537.64     45.02 o
   3   5  11     1157.31     1124.40     61.58 o
   4   5  11      634.48      660.06     51.51 o
   5   5  11      114.59       95.63     41.58 o
   6   5  11      164.60      252.97     47.38 o
   7   5  11      213.03      367.55     68.92 o
   8   5  11       10.03      180.79    116.86 o
 -15   6  11      222.58      331.62    124.86 o
 -14   6  11      160.60      163.50     59.25 o
 -13   6  11      326.24      265.68     55.77 o
 -12   6  11       90.88       57.24     60.26 o
 -11   6  11      646.36      660.38     59.20 o
 -10   6  11      131.10      145.59     46.25 o
  -9   6  11      356.51      411.05     49.00 o
  -8   6  11     1174.36     1190.95     72.05 o
  -7   6  11      129.36      136.45     30.44 o
  -6   6  11     1438.80     1405.60     55.50 o
  -5   6  11        1.85        6.78     31.10 o
  -4   6  11     1258.51     1329.97     64.59 o
  -3   6  11      743.74      728.56     46.67 o
  -2   6  11     1678.30     1536.11     62.61 o
  -1   6  11     2042.28     1796.32     92.75 o
   0   6  11      680.52      703.37     42.25 o
   1   6  11      814.92      856.30     60.96 o
   2   6  11      350.83      424.67     44.73 o
   3   6  11      925.73      955.58     58.26 o
   4   6  11      316.93      363.33     47.22 o
   5   6  11      445.85      490.76     52.29 o
   6   6  11      594.62      571.56     57.72 o
   7   6  11       20.39        5.33     78.97 o
 -14   7  11      399.97      417.11     76.44 o
 -13   7  11       10.74      -22.91     49.27 o
 -12   7  11      553.96      532.03     59.80 o
 -11   7  11      211.25      155.93     49.11 o
 -10   7  11     1193.70     1177.25     71.07 o
  -9   7  11     1431.41     1316.42     72.11 o
  -8   7  11     1009.42      974.24     57.15 o
  -7   7  11     2250.95     2173.61     75.43 o
  -6   7  11        2.94      -29.51     29.78 o
  -5   7  11     2219.35     2291.34     72.14 o
  -4   7  11     1265.19     1168.86     57.72 o
  -3   7  11      538.30      562.90     44.67 o
  -2   7  11     1665.82     1613.58     64.96 o
  -1   7  11      164.15      159.81     36.69 o
   0   7  11      802.78      701.59     60.61 o
   1   7  11       16.85       94.48     58.53 o
   2   7  11     1157.85     1012.43     67.11 o
   3   7  11      321.95      401.67     56.37 o
   4   7  11      892.59      984.88    103.80 o
   5   7  11      443.51      469.12     78.86 o
   6   7  11      111.86      173.39    104.24 o
   7   7  11      261.80      486.53     96.70 o
 -13   8  11      812.90      864.65     82.03 o
 -12   8  11       24.09       68.36     47.97 o
 -11   8  11     1142.13     1354.17    144.67 o
 -10   8  11       80.41       84.86     45.53 o
  -9   8  11      873.16      870.51     71.80 o
  -8   8  11      973.67     1014.85     59.53 o
  -7   8  11      160.14      160.42     35.11 o
  -6   8  11     2368.27     2486.26    128.94 o
  -5   8  11      145.02      123.91     33.73 o
  -4   8  11     2387.89     2307.53     74.82 o
  -3   8  11     1066.07     1067.50     56.98 o
  -2   8  11      922.23     1016.25     57.23 o
  -1   8  11      546.11      599.55     47.95 o
   0   8  11      474.69      522.15     46.66 o
   1   8  11      353.29      283.72     49.75 o
   2   8  11       57.06       36.17     53.63 o
   3   8  11     1019.35     1207.48     75.82 o
   4   8  11      156.08      142.06     65.81 o
   5   8  11       66.83       96.28     53.78 o
   6   8  11      636.70      665.66     90.12 o
 -13   9  11       38.25       -9.99    120.86 o
 -12   9  11     1235.32     1130.05     91.59 o
 -11   9  11      124.08       83.38     49.32 o
 -10   9  11     1476.32     1533.92     81.42 o
  -9   9  11     1393.10     1444.89     77.89 o
  -8   9  11      673.34      600.83     52.22 o
  -7   9  11     2642.05     2747.43     86.86 o
  -6   9  11      274.72      376.03     42.28 o
  -5   9  11     1593.13     1637.71     69.11 o
  -4   9  11       23.68        4.96     49.31 o
  -3   9  11      450.37      478.77     53.03 o
  -2   9  11      496.10      489.13     54.41 o
  -1   9  11       10.42      -27.09     35.45 o
   0   9  11      971.14      924.67     57.38 o
   1   9  11        5.63      -35.69     40.93 o
   2   9  11     1388.17     1417.34     99.77 o
   3   9  11      255.79      177.46     51.59 o
   4   9  11      589.65      640.87     69.52 o
   5   9  11      265.27      220.11     74.60 o
 -12  10  11       41.55       -5.99    114.87 o
 -11  10  11      943.32      919.61     74.56 o
 -10  10  11       24.14      -13.71     69.06 o
  -9  10  11      795.08      844.22     65.50 o
  -8  10  11      484.36      457.16     50.45 o
  -7  10  11       68.38       31.16     39.87 o
  -6  10  11     1032.76     1114.67     57.62 o
  -5  10  11      137.23      153.29     42.53 o
  -4  10  11     1061.71      986.75     58.89 o
  -3  10  11      786.63      856.75     58.02 o
  -2  10  11     3044.72     2907.85     93.31 o
  -1  10  11     2546.99     2367.90     84.51 o
   0  10  11      464.74      470.74     58.09 o
   1  10  11      833.08      779.39     65.89 o
   2  10  11       33.04      -16.08     56.99 o
   3  10  11      572.54      585.21     83.83 o
   4  10  11      152.92      248.38    115.37 o
 -11  11  11       68.06     -144.83    115.87 o
 -10  11  11      400.02      406.71     61.25 o
  -9  11  11      420.56      495.12     62.22 o
  -8  11  11      553.74      549.24     56.63 o
  -7  11  11     1995.79     2032.56     82.43 o
  -6  11  11      229.56      235.21     46.53 o
  -5  11  11     1319.33     1447.03     70.66 o
  -4  11  11        5.07       77.67     46.04 o
  -3  11  11      966.42     1036.57     72.99 o
  -2  11  11     1271.78     1297.72    104.38 o
  -1  11  11       73.03       42.72     55.94 o
   0  11  11     1025.19     1018.27     77.41 o
   1  11  11        0.73       86.37     66.17 o
   2  11  11     1074.87     1198.25    141.34 o
   3  11  11      201.87      162.81    166.81 o
  -9  12  11      362.49      487.43    144.83 o
  -8  12  11      306.90      355.16     61.56 o
  -7  12  11      173.81       90.97     80.88 o
  -6  12  11      942.57      937.01     73.55 o
  -5  12  11      143.01      148.68     50.54 o
  -4  12  11     1451.81     1440.79     84.95 o
  -3  12  11      603.93      638.66     73.38 o
  -2  12  11     1556.74     1519.98     85.25 o
  -1  12  11      639.05      722.90    105.68 o
   0  12  11      141.72      212.16     58.37 o
   1  12  11      514.95      633.27    126.85 o
  -7  13  11      378.59      282.67    165.81 o
  -6  13  11      133.03      110.09     93.51 o
  -5  13  11      562.20      482.57    107.48 o
  -4  13  11        4.87      -89.78     77.25 o
  -3  13  11      524.04      607.65     92.84 o
  -2  13  11      442.27      621.86     97.08 o
  -1  13  11       52.45      198.77    107.87 o
 -16   0  12      247.28      137.84    159.81 o
 -15   0  12     1226.69     1299.49    126.96 o
 -14   0  12        1.85      -27.05     66.55 o
 -13   0  12     1861.28     1992.20    124.48 o
 -12   0  12      850.30      835.51     91.16 o
 -11   0  12     2722.40     2916.31    138.90 o
 -10   0  12      849.28      839.17     82.26 o
  -9   0  12      191.84      238.71     60.54 o
  -8   0  12       57.32       -9.39     55.94 o
  -7   0  12      107.60       91.24     44.10 o
  -6   0  12    10051.01    10190.24    224.72 o
  -5   0  12     4950.29     5131.97    175.86 o
  -4   0  12     1839.56     1708.76     80.66 o
  -3   0  12     3021.82     2971.82    129.36 o
  -2   0  12     1060.80     1042.59    114.87 o
  -1   0  12     6568.73     6324.84    204.73 o
   0   0  12      195.65      358.86     69.17 o
   1   0  12     2419.77     2577.36    129.28 o
   2   0  12      561.47      542.15     59.15 o
   3   0  12        0.79        9.15     44.32 o
   4   0  12     1656.78     1706.12     94.16 o
   5   0  12      187.82      181.99     57.20 o
   6   0  12     1520.45     1513.03     95.85 o
   7   0  12      156.54      138.05     69.03 o
 -16   1  12      395.82      264.69    151.82 o
 -15   1  12       34.64       -9.37     56.42 o
 -14   1  12      923.21      983.19     71.21 o
 -13   1  12      609.49      619.04     96.88 o
 -12   1  12     2658.36     2755.30    163.20 o
 -11   1  12     3581.04     3550.92    106.71 o
 -10   1  12     2336.53     2119.53     81.43 o
  -9   1  12     1993.51     1918.08     76.05 o
  -8   1  12      428.50      400.75     52.09 o
  -7   1  12     6050.87     6078.50    123.15 o
  -6   1  12      719.88      707.00     38.18 o
  -5   1  12     2551.43     2456.98     73.98 o
  -4   1  12     1681.67     1657.34     55.64 o
  -3   1  12      380.94      363.25     33.04 o
  -2   1  12     3436.39     3439.42     87.35 o
  -1   1  12     1440.33     1534.87     62.68 o
   0   1  12     7523.62     7697.08    146.08 o
   1   1  12     5769.73     5441.57    118.38 o
   2   1  12     2747.89     2663.82     86.79 o
   3   1  12      478.62      525.13     54.11 o
   4   1  12      673.55      792.67     55.04 o
   5   1  12     1154.05     1183.03     66.95 o
   6   1  12       84.31      115.69     46.28 o
   7   1  12      175.87      226.18     51.53 o
 -16   2  12       47.09       57.93    145.83 o
 -15   2  12     1296.97     1336.24     88.08 o
 -14   2  12       10.11      -53.22     43.99 o
 -13   2  12     2358.42     2233.10    155.85 o
 -12   2  12      142.01       71.75     49.88 o
 -11   2  12     2077.79     2156.10     86.32 o
 -10   2  12     1746.79     1723.99     80.30 o
  -9   2  12        3.63       28.78     31.12 o
  -8   2  12     3088.94     3263.49     75.88 o
  -7   2  12     1137.94     1152.60     52.48 o
  -6   2  12     4176.87     4321.39     80.47 o
  -5   2  12     4028.26     4120.79     83.99 o
  -4   2  12     2678.71     2603.67     66.44 o
  -3   2  12     5439.85     5437.25    101.18 o
  -2   2  12     1319.95     1194.02     59.79 o
  -1   2  12     2766.95     2667.23     85.23 o
   0   2  12        6.76       21.87     31.11 o
   1   2  12     1597.78     1676.91     65.85 o
   2   2  12      742.03      776.68     51.93 o
   3   2  12       58.25       90.11     41.97 o
   4   2  12     1116.76     1167.69     65.99 o
   5   2  12      117.63      136.97     46.09 o
   6   2  12     1671.24     1819.18     80.84 o
   7   2  12       94.53       68.51     48.78 o
 -15   3  12       48.03      -18.21     66.10 o
 -14   3  12     1350.79     1361.52    136.55 o
 -13   3  12      400.56      410.97     50.71 o
 -12   3  12     1073.18     1141.53     61.64 o
 -11   3  12     2183.51     2292.77     77.63 o
 -10   3  12     1677.35     1688.92     66.35 o
  -9   3  12     9354.05     9529.01    168.29 o
  -8   3  12      221.26      247.68     36.77 o
  -7   3  12     7168.59     7365.69    125.12 o
  -6   3  12      418.70      377.86     37.50 o
  -5   3  12     1431.33     1473.05     67.62 o
  -4   3  12     1436.18     1456.20     59.35 o
  -3   3  12       92.79       49.65     28.97 o
  -2   3  12     5542.21     5309.36    112.10 o
  -1   3  12      949.48      912.40     69.47 o
   0   3  12     4146.97     3854.15    106.81 o
   1   3  12     1414.34     1437.54     63.29 o
   2   3  12     2697.66     2629.72     82.65 o
   3   3  12      435.53      410.59     46.19 o
   4   3  12      661.56      762.46     65.56 o
   5   3  12      460.10      513.89     52.60 o
   6   3  12       35.58      158.91     56.64 o
   7   3  12       37.29      103.90     49.90 o
 -15   4  12     1530.59     1508.37    129.25 o
 -14   4  12        6.23      -41.02     49.11 o
 -13   4  12     1912.00     2112.89    133.36 o
 -12   4  12       84.82       96.45     46.36 o
 -11   4  12      881.06      937.80    114.15 o
 -10   4  12      302.84      336.73     47.96 o
  -9   4  12        2.08       10.17     31.56 o
  -8   4  12     2535.36     2595.64     69.57 o
  -7   4  12     1648.05     1614.62     62.39 o
  -6   4  12     2557.83     2701.67    122.22 o
  -5   4  12     2053.82     2035.70     61.21 o
  -4   4  12     3837.74     3825.16     82.99 o
  -3   4  12     6115.21     5836.65    118.54 o
  -2   4  12      214.89      265.68     32.87 o
  -1   4  12      812.78      758.65     48.59 o
   0   4  12      404.72      445.60     54.55 o
   1   4  12      176.78      207.45     40.68 o
   2   4  12      739.47      779.86     57.51 o
   3   4  12        7.50       -0.20     35.24 o
   4   4  12     1553.24     1513.93     69.58 o
   5   4  12      241.09      234.60     48.22 o
   6   4  12     1452.54     1449.37     77.31 o
   7   4  12       26.64      113.46     95.25 o
 -15   5  12      111.35      109.87    113.87 o
 -14   5  12      502.48      552.75     67.90 o
 -13   5  12      503.17      549.35     61.73 o
 -12   5  12      492.59      608.80     61.93 o
 -11   5  12      751.04      851.86     61.59 o
 -10   5  12     1242.12     1230.24     67.80 o
  -9   5  12     3028.96     3179.50     98.64 o
  -8   5  12      693.49      735.39     49.00 o
  -7   5  12     3104.14     3084.01     83.49 o
  -6   5  12       29.01       50.76     29.63 o
  -5   5  12      498.44      486.95     33.58 o
  -4   5  12      195.29      265.12     37.51 o
  -3   5  12      375.51      280.85     33.72 o
  -2   5  12     3315.24     3186.44     96.87 o
  -1   5  12     1858.81     1694.60     64.51 o
   0   5  12     1883.00     1886.82     70.18 o
   1   5  12      506.33      588.20     48.04 o
   2   5  12     2116.52     2157.70     83.28 o
   3   5  12     1365.35     1474.34     70.82 o
   4   5  12      158.17      209.52     44.90 o
   5   5  12      320.51      333.54     49.43 o
   6   5  12        1.91       20.59     45.41 o
   7   5  12       75.34       66.90     67.91 o
 -14   6  12       15.17      -27.50     51.65 o
 -13   6  12      397.35      450.10     60.52 o
 -12   6  12        2.79      -53.35     49.04 o
 -11   6  12      653.88      651.08     69.63 o
 -10   6  12      406.26      343.71     48.45 o
  -9   6  12      189.07      212.39     44.44 o
  -8   6  12     1236.94     1338.27     64.14 o
  -7   6  12      399.78      389.12     41.12 o
  -6   6  12     1682.22     1787.97     61.00 o
  -5   6  12     1199.78     1171.59     58.07 o
  -4   6  12     2442.04     2291.88     73.75 o
  -3   6  12     1152.33     1203.77     58.92 o
  -2   6  12      221.50      177.11     36.86 o
  -1   6  12      648.90      586.30     54.58 o
   0   6  12       81.37      113.48     44.43 o
   1   6  12     1077.15     1076.92     80.21 o
   2   6  12      385.82      394.24     45.81 o
   3   6  12       17.33       42.33     39.80 o
   4   6  12      692.64      648.05     56.43 o
   5   6  12      193.87      240.83     50.75 o
   6   6  12     1001.94     1121.61     98.09 o
 -14   7  12      210.26      336.61    125.85 o
 -13   7  12      101.99      106.67     54.63 o
 -12   7  12      384.56      392.03     57.52 o
 -11   7  12      271.63      245.91     50.59 o
 -10   7  12      509.10      511.27     58.78 o
  -9   7  12     1140.62     1139.15     68.12 o
  -8   7  12      102.53       93.76     38.35 o
  -7   7  12     2069.64     2197.30     82.17 o
  -6   7  12       24.08       56.62     33.25 o
  -5   7  12     1243.47     1299.61     62.28 o
  -4   7  12      257.21      392.61     42.68 o
  -3   7  12      498.08      517.38     62.03 o
  -2   7  12      711.58      692.78     49.34 o
  -1   7  12        4.87       35.33     34.12 o
   0   7  12      906.08      870.22     63.40 o
   1   7  12      118.43       95.99     46.92 o
   2   7  12      721.28      734.05     63.98 o
   3   7  12      634.21      728.42     65.25 o
   4   7  12       69.82      101.32     53.76 o
   5   7  12      161.20      194.97     60.09 o
   6   7  12       13.68       26.90     73.47 o
 -13   8  12      335.03      318.69     88.28 o
 -12   8  12        9.66       53.14     69.35 o
 -11   8  12      238.54      341.08     54.34 o
 -10   8  12      215.99      226.62     49.34 o
  -9   8  12       50.45       76.90     43.28 o
  -8   8  12      393.33      374.84     55.61 o
  -7   8  12       37.91       51.62     34.69 o
  -6   8  12     1061.08     1041.17     59.33 o
  -5   8  12      511.32      526.46     47.16 o
  -4   8  12     1750.42     1594.04     68.44 o
  -3   8  12      926.19     1009.75     92.12 o
  -2   8  12      533.16      528.85     63.67 o
  -1   8  12      345.96      384.04     59.58 o
   0   8  12       13.62        5.33     40.43 o
   1   8  12      213.36      184.47     53.34 o
   2   8  12      155.51      143.58     49.19 o
   3   8  12       36.60       86.54     49.88 o
   4   8  12      163.60      139.18     55.54 o
   5   8  12        1.70      -85.56     95.50 o
 -12   9  12      157.52       35.54     60.37 o
 -11   9  12      494.18      465.47     61.10 o
 -10   9  12      117.16      137.99     49.97 o
  -9   9  12      331.44      349.62     52.83 o
  -8   9  12      185.18      210.60     45.78 o
  -7   9  12      464.59      426.28     49.94 o
  -6   9  12      105.08       94.38     89.82 o
  -5   9  12      278.41      249.25     43.78 o
  -4   9  12       62.81       51.29     36.74 o
  -3   9  12        2.48       79.52     39.05 o
  -2   9  12      320.69      397.23     46.72 o
  -1   9  12      106.38      118.53     42.24 o
   0   9  12      249.05      237.05     50.13 o
   1   9  12      189.72      214.07     52.17 o
   2   9  12       25.97      -27.02     48.78 o
   3   9  12      201.90      151.69     58.61 o
   4   9  12      450.43      664.90    193.28 o
 -11  10  12      199.26      194.58     86.56 o
 -10  10  12      115.56       55.47     47.43 o
  -9  10  12        1.59        6.39     45.19 o
  -8  10  12       94.43      116.09     44.77 o
  -7  10  12        0.37      -81.30     41.37 o
  -6  10  12      103.99      161.56     43.90 o
  -5  10  12      236.77      266.68     44.36 o
  -4  10  12       73.81       44.68     39.19 o
  -3  10  12      144.99       95.48     39.52 o
  -2  10  12      369.26      377.86     48.75 o
  -1  10  12       95.77      117.80     42.73 o
   0  10  12       15.86      -61.33     67.76 o
   1  10  12       68.30       97.54     65.25 o
   2  10  12       49.06       56.40     63.55 o
   3  10  12       29.03     -263.69    133.84 o
 -10  11  12       10.33      -40.56    114.87 o
  -9  11  12      129.95       63.52     51.56 o
  -8  11  12      190.32      122.98     49.04 o
  -7  11  12       16.13       17.65     71.22 o
  -6  11  12      105.67      140.58     51.12 o
  -5  11  12       53.89      164.08     50.07 o
  -4  11  12       30.06       42.85     48.09 o
  -3  11  12        0.20       29.47     47.91 o
  -2  11  12       32.40       65.05     69.20 o
  -1  11  12       18.27      105.42     51.05 o
   0  11  12       94.53       43.35     52.53 o
   1  11  12       32.77       16.09    153.82 o
  -8  12  12        2.08       52.94    140.84 o
  -7  12  12       26.88      -17.98    148.83 o
  -6  12  12      119.48      156.54     52.77 o
  -5  12  12       33.46       56.51     49.13 o
  -4  12  12      118.90       62.92     51.07 o
  -3  12  12        1.13       22.34     49.86 o
  -2  12  12      295.29      266.60     59.16 o
  -1  12  12      123.16      356.59    108.87 o
   0  12  12       71.34       71.92    105.88 o
 -15   1  13       50.84       13.00     55.36 o
 -14   1  13       36.40       45.67     47.99 o
 -13   1  13       95.18       57.16     46.39 o
 -12   1  13       28.67      -60.33     43.11 o
 -11   1  13       48.77       38.00     42.07 o
 -10   1  13      302.26      331.26     53.63 o
  -9   1  13       57.06      135.54     41.89 o
  -8   1  13      190.97      170.28     47.72 o
  -7   1  13        5.67      -20.94     34.69 o
  -6   1  13       81.63       97.61     30.42 o
  -5   1  13       22.61       18.56     21.20 o
  -4   1  13       65.34       31.50     31.55 o
  -3   1  13        0.32      -38.15     33.72 o
  -2   1  13      132.82      189.39     43.97 o
  -1   1  13       69.60      102.32     38.31 o
   0   1  13       29.60       65.49     39.47 o
   1   1  13       31.82       50.31     41.08 o
   2   1  13      272.30      325.81     91.84 o
   3   1  13      244.63      190.93     48.26 o
   4   1  13       75.51      128.47     51.36 o
   5   1  13       14.60      120.91     54.91 o
   6   1  13       33.05       15.74     51.73 o
 -15   2  13      167.93        7.23     92.83 o
 -14   2  13        2.85       -1.77     48.43 o
 -13   2  13       17.89       80.46     48.67 o
 -12   2  13      288.64      399.94     53.93 o
 -11   2  13      251.97      215.66     51.75 o
 -10   2  13       29.68       69.17     42.83 o
  -9   2  13      115.73      163.52     42.09 o
  -8   2  13      792.89      739.23     52.84 o
  -7   2  13      900.16      802.00     47.80 o
  -6   2  13        7.27      -12.99     25.51 o
  -5   2  13       53.83       97.82     29.17 o
  -4   2  13       19.28      -12.13     31.44 o
  -3   2  13      177.42      188.78     39.46 o
  -2   2  13        7.60       51.94     31.95 o
  -1   2  13       24.26        7.47     31.49 o
   0   2  13      426.38      465.88     48.04 o
   1   2  13      161.35      167.84     38.27 o
   2   2  13       50.94       75.01     37.66 o
   3   2  13      161.87      228.04     47.61 o
   4   2  13       50.38      122.92     42.53 o
   5   2  13        1.89       -2.02     40.79 o
   6   2  13        3.54       48.67     48.73 o
 -14   3  13      201.73      250.57     59.90 o
 -13   3  13      317.39      320.72     57.05 o
 -12   3  13        9.66      -18.81     43.79 o
 -11   3  13      638.23      769.15     65.02 o
 -10   3  13       36.02       38.40     36.59 o
  -9   3  13      735.01      760.95     64.44 o
  -8   3  13      277.55      201.93     42.61 o
  -7   3  13       61.91       20.79     24.02 o
  -6   3  13      218.57      259.32     37.27 o
  -5   3  13      106.90       61.57     27.98 o
  -4   3  13     1008.79      991.67     53.17 o
  -3   3  13        0.81       -9.64     29.71 o
  -2   3  13     1073.30     1049.21     59.36 o
  -1   3  13      568.74      588.68     45.93 o
   0   3  13      180.33      179.35     38.12 o
   1   3  13      315.38      268.17     42.35 o
   2   3  13       41.02       30.43     36.52 o
   3   3  13      132.67      228.76     45.10 o
   4   3  13       80.97       88.49     59.83 o
   5   3  13      115.81      167.11     46.54 o
   6   3  13       63.96       44.16     51.92 o
 -14   4  13      127.75      100.48     64.52 o
 -13   4  13       67.78      140.82     50.92 o
 -12   4  13      477.26      496.31     57.50 o
 -11   4  13      399.36      505.12     54.53 o
 -10   4  13      379.65      310.88     49.55 o
  -9   4  13      629.58      806.52     50.76 o
  -8   4  13      672.88      627.41     42.51 o
  -7   4  13      432.33      407.20     35.99 o
  -6   4  13        3.64       16.94     24.36 o
  -5   4  13     1170.17     1202.01     50.80 o
  -4   4  13      106.43       99.76     30.06 o
  -3   4  13     2074.58     2090.12     62.48 o
  -2   4  13       66.58       18.20     31.53 o
  -1   4  13      282.80      287.01     40.19 o
   0   4  13      154.53      188.48     39.65 o
   1   4  13        2.91        3.69     39.32 o
   2   4  13      633.41      658.64     52.47 o
   3   4  13        1.58       39.93     38.02 o
   4   4  13      442.03      390.03     53.09 o
   5   4  13       58.09       24.20     55.01 o
   6   4  13        0.29     -146.24    118.33 o
 -14   5  13       34.87       19.36     54.89 o
 -13   5  13      115.59      161.28     99.33 o
 -12   5  13       65.09       83.74     45.89 o
 -11   5  13      567.71      566.89     58.40 o
 -10   5  13      119.23      166.18     52.19 o
  -9   5  13      514.46      642.12     77.24 o
  -8   5  13      196.90      126.20     37.07 o
  -7   5  13      284.09      275.62     37.29 o
  -6   5  13      660.06      628.44     63.74 o
  -5   5  13        1.86       60.62     32.48 o
  -4   5  13     1547.79     1510.07     62.76 o
  -3   5  13        1.95      -21.35     19.32 o
  -2   5  13     1545.15     1426.98     69.46 o
  -1   5  13      525.08      626.74     48.80 o
   0   5  13       92.66       62.30     53.02 o
   1   5  13      606.59      570.37     49.20 o
   2   5  13       85.13       -9.43     37.32 o
   3   5  13      592.15      548.01     53.33 o
   4   5  13       42.11       51.33     49.90 o
   5   5  13      145.20      231.10     51.46 o
 -14   6  13      118.10      123.86    107.87 o
 -13   6  13       21.31       28.86     50.52 o
 -12   6  13      410.83      500.58     59.09 o
 -11   6  13      135.24      118.35     45.42 o
 -10   6  13      651.10      593.72     56.66 o
  -9   6  13      463.44      425.35     51.50 o
  -8   6  13      709.95      702.21     51.95 o
  -7   6  13      879.63      927.58     54.89 o
  -6   6  13      166.09      197.69     67.13 o
  -5   6  13     1610.05     1535.51     67.15 o
  -4   6  13       58.53       88.07     35.01 o
  -3   6  13      747.48      850.30     55.86 o
  -2   6  13       16.74       27.70     40.73 o
  -1   6  13       93.28       54.96     42.92 o
   0   6  13      209.30      241.38     50.34 o
   1   6  13       46.76       43.25     45.29 o
   2   6  13      696.10      625.35     64.88 o
   3   6  13       45.71       10.99     47.28 o
   4   6  13      369.93      405.18     62.86 o
   5   6  13      171.02      244.38     74.39 o
 -13   7  13      386.95      472.92     78.58 o
 -12   7  13      195.93      118.03     56.61 o
 -11   7  13      998.33     1080.88     71.78 o
 -10   7  13       12.56       70.93     42.54 o
  -9   7  13     1308.94     1487.60     76.56 o
  -8   7  13      375.03      387.71     46.78 o
  -7   7  13      503.39      508.65     45.57 o
  -6   7  13     1172.80     1123.51     71.75 o
  -5   7  13       18.88        1.54     34.61 o
  -4   7  13     1542.43     1546.81     68.86 o
  -3   7  13      288.31      300.24     44.38 o
  -2   7  13      434.56      430.97     45.62 o
  -1   7  13      427.58      523.93     77.13 o
   0   7  13      176.11      220.21     48.83 o
   1   7  13     1235.47     1153.46     77.45 o
   2   7  13       46.69      -17.66     49.26 o
   3   7  13      285.43      346.05     67.46 o
   4   7  13       16.93       24.32     53.49 o
 -12   8  13      731.03      877.59     73.60 o
 -11   8  13       13.27       27.09     88.38 o
 -10   8  13      793.58      759.38     63.81 o
  -9   8  13      574.04      539.70     57.83 o
  -8   8  13      900.21      917.05     58.67 o
  -7   8  13     1618.33     1738.95     73.68 o
  -6   8  13      161.75      149.92     48.36 o
  -5   8  13     2668.27     2747.91     87.68 o
  -4   8  13       84.32       65.54     39.93 o
  -3   8  13      770.95      766.38     55.02 o
  -2   8  13      198.50      242.36     44.07 o
  -1   8  13       63.30       27.62     46.23 o
   0   8  13      810.43      851.06     68.76 o
   1   8  13        2.83       36.74     55.22 o
   2   8  13      617.53      526.70     64.58 o
   3   8  13       22.05      -67.02     53.50 o
   4   8  13      283.48      305.65    123.86 o
 -11   9  13     1356.35     1531.54     87.06 o
 -10   9  13       14.57      -11.08     45.12 o
  -9   9  13     1119.74     1143.49     74.05 o
  -8   9  13      194.86      190.97     59.07 o
  -7   9  13      220.86      353.46    110.83 o
  -6   9  13     1086.66     1121.48     71.50 o
  -5   9  13       95.71       65.13     39.93 o
  -4   9  13     2409.39     2223.13     80.74 o
  -3   9  13      807.82      873.74     59.34 o
  -2   9  13     1573.44     1500.21     71.81 o
  -1   9  13      946.11      929.15     78.00 o
   0   9  13      611.75      601.44     78.72 o
   1   9  13      981.66      955.03     76.75 o
   2   9  13       33.73      101.25     57.14 o
   3   9  13      281.92      432.50    133.84 o
 -10  10  13     1135.64     1101.15     94.40 o
  -9  10  13      499.28      524.34     95.01 o
  -8  10  13      714.78      734.86     68.98 o
  -7  10  13      904.88      954.50     71.52 o
  -6  10  13      410.21      444.73     67.25 o
  -5  10  13      942.99     1003.74     70.61 o
  -4  10  13       13.13       53.05     41.58 o
  -3  10  13      719.89      837.20     61.25 o
  -2  10  13      265.11      361.65     57.84 o
  -1  10  13      149.57       91.14     53.23 o
   0  10  13      601.95      671.43     78.57 o
   1  10  13        9.11       73.91     98.89 o
  -9  11  13      821.90      845.37    199.27 o
  -8  11  13       91.21      -10.50     90.96 o
  -7  11  13      136.54      109.68     55.46 o
  -6  11  13      113.32      206.10     49.35 o
  -5  11  13        2.58      -26.30     55.60 o
  -4  11  13     1382.03     1447.27     84.42 o
  -3  11  13      179.62      200.44     56.49 o
  -2  11  13      763.18      827.40     74.92 o
  -5  12  13      457.97      452.47    122.86 o
  -4  12  13       43.86       33.23     66.74 o
  -3  12  13      837.65      881.98    139.84 o
 -15   0  14      126.62       32.96    127.85 o
 -14   0  14     1576.90     1323.42    120.16 o
 -13   0  14       43.26       19.28     62.15 o
 -12   0  14     2746.00     2628.98    141.03 o
 -11   0  14      485.53      572.02    101.38 o
 -10   0  14      593.70      670.11     83.19 o
  -9   0  14     2096.18     2155.04    114.89 o
  -8   0  14      409.67      390.83     65.10 o
  -7   0  14     5964.98     5952.10    174.22 o
  -6   0  14       41.09       40.09     49.71 o
  -5   0  14     1671.74     1337.95     96.06 o
  -4   0  14       51.20       80.39     53.00 o
  -3   0  14      329.78      201.88     62.26 o
  -2   0  14     2297.80     2153.49    128.35 o
  -1   0  14      284.95      217.06     67.63 o
   0   0  14     2167.40     2351.73    156.32 o
   1   0  14       76.85      118.54     64.24 o
   2   0  14      798.01      921.77     95.93 o
   3   0  14     1301.32     1214.55    111.00 o
   4   0  14      341.60      365.39     80.59 o
   5   0  14      719.71      676.80    101.35 o
 -15   1  14     1207.88     1027.12    121.33 o
 -14   1  14        8.65       35.70     49.65 o
 -13   1  14     2366.02     2277.48     98.19 o
 -12   1  14       19.19       27.55     44.74 o
 -11   1  14     1564.70     1598.32     79.46 o
 -10   1  14      514.80      503.26     53.98 o
  -9   1  14      342.23      254.15     52.61 o
  -8   1  14     3002.58     2884.71     92.31 o
  -7   1  14       38.73       54.02     30.60 o
  -6   1  14     1297.02     1343.57     61.42 o
  -5   1  14      325.71      357.29     40.35 o
  -4   1  14     1250.58     1293.81     87.22 o
  -3   1  14     2459.69     2379.47     86.17 o
  -2   1  14      893.39      884.33     61.71 o
  -1   1  14     5992.85     5692.70    157.15 o
   0   1  14      143.49      130.46     43.92 o
   1   1  14      410.68      421.21     53.95 o
   2   1  14       26.73       79.65     45.20 o
   3   1  14      353.47      433.17     57.75 o
   4   1  14     1696.27     1867.18    109.57 o
   5   1  14       28.27       66.59     51.40 o
 -15   2  14       99.48      116.86    122.86 o
 -14   2  14     1124.45     1055.53     78.28 o
 -13   2  14       39.73        5.92     61.25 o
 -12   2  14     1633.65     1729.46    158.30 o
 -11   2  14     2019.70     1888.47     84.32 o
 -10   2  14      856.71      926.23     63.78 o
  -9   2  14     5171.46     5240.14    134.45 o
  -8   2  14      771.24      817.44     58.65 o
  -7   2  14     4644.71     4448.17     94.10 o
  -6   2  14       30.63       13.69     28.93 o
  -5   2  14     2047.42     1910.34     79.18 o
  -4   2  14      706.28      696.61     55.40 o
  -3   2  14      333.84      283.73     44.37 o
  -2   2  14     1564.74     1538.31     75.19 o
  -1   2  14      147.86      178.98     46.43 o
   0   2  14     3573.87     3755.11    149.95 o
   1   2  14     1225.30     1332.25     76.73 o
   2   2  14     1579.27     1663.54     84.39 o
   3   2  14     1590.34     1547.86     81.98 o
   4   2  14      321.60      344.31     57.04 o
   5   2  14      344.03      395.80     74.31 o
 -14   3  14       64.67       23.37     56.94 o
 -13   3  14     1896.39     2046.81    109.92 o
 -12   3  14       37.43        6.63     59.65 o
 -11   3  14     1048.83     1092.62     73.13 o
 -10   3  14      643.34      769.46     61.93 o
  -9   3  14      865.90      901.59     81.21 o
  -8   3  14     2504.07     2546.17     80.90 o
  -7   3  14       70.71       75.83     32.80 o
  -6   3  14     1847.74     1843.32     68.32 o
  -5   3  14     1304.17     1377.44     62.12 o
  -4   3  14     2724.40     2698.73     95.30 o
  -3   3  14     3772.63     3707.15    109.40 o
  -2   3  14      826.31      886.22     54.01 o
  -1   3  14     1690.61     1678.16     69.86 o
   0   3  14       17.41       17.79     36.94 o
   1   3  14      890.02      984.75     60.44 o
   2   3  14      506.83      489.75     55.93 o
   3   3  14      101.99       91.27     44.40 o
   4   3  14      748.34      772.83     62.62 o
   5   3  14        7.23       28.49     51.15 o
 -14   4  14      613.71      542.37    135.84 o
 -13   4  14        7.59        1.92     55.94 o
 -12   4  14      991.94      997.28     84.63 o
 -11   4  14      768.17      751.30     75.68 o
 -10   4  14     1209.14     1421.49     86.53 o
  -9   4  14     1765.99     1786.14    108.05 o
  -8   4  14      696.78      755.54     51.33 o
  -7   4  14     2639.01     2641.45     67.33 o
  -6   4  14       10.84       29.07     29.87 o
  -5   4  14     3171.10     3140.06     77.67 o
  -4   4  14     2448.14     2365.91     77.75 o
  -3   4  14        3.20      -33.54     32.32 o
  -2   4  14     1019.19     1017.53     58.97 o
  -1   4  14        0.03       61.27     37.82 o
   0   4  14     1341.42     1356.12    100.25 o
   1   4  14      577.43      663.72     54.69 o
   2   4  14      697.19      710.20     56.61 o
   3   4  14      651.73      762.42     72.15 o
   4   4  14      373.59      419.73     56.99 o
   5   4  14      204.51      281.51     72.12 o
 -13   5  14      731.11      733.79     67.12 o
 -12   5  14        2.72       28.85     46.85 o
 -11   5  14     1011.03     1120.60     84.31 o
 -10   5  14      150.97      170.73     46.34 o
  -9   5  14      382.56      412.49     51.27 o
  -8   5  14      540.66      602.40     54.32 o
  -7   5  14       16.49       22.01     36.87 o
  -6   5  14     2153.99     2121.94     74.59 o
  -5   5  14      666.76      722.57     49.71 o
  -4   5  14     1513.60     1562.36     65.65 o
  -3   5  14     1656.76     1547.48     77.35 o
  -2   5  14      525.63      498.79     46.65 o
  -1   5  14      770.68      893.54     57.43 o
   0   5  14      101.29      137.29     41.37 o
   1   5  14      384.16      484.92     51.55 o
   2   5  14       10.47      -22.18     38.32 o
   3   5  14       55.27       59.58     54.00 o
   4   5  14      214.38      201.59     52.52 o
 -13   6  14        0.47     -118.51     65.40 o
 -12   6  14      536.69      542.68     63.98 o
 -11   6  14      235.05      166.55     57.24 o
 -10   6  14      361.53      321.91     51.55 o
  -9   6  14     1316.03     1376.82     75.33 o
  -8   6  14       42.08       53.04     40.04 o
  -7   6  14     1233.63     1228.35     66.16 o
  -6   6  14      190.04      190.93     40.89 o
  -5   6  14     1299.26     1202.22     61.22 o
  -4   6  14       93.70      101.37     39.45 o
  -3   6  14      102.09      110.06     46.16 o
  -2   6  14      196.59      154.04     46.78 o
  -1   6  14       18.91        5.47     41.59 o
   0   6  14      704.89      722.42     69.13 o
   1   6  14      284.55      336.12    103.52 o
   2   6  14      397.13      556.21     62.76 o
   3   6  14      239.20      272.44     63.58 o
   4   6  14      204.37      121.86    113.87 o
 -13   7  14      359.50      436.49    120.86 o
 -12   7  14        0.92        2.22     49.67 o
 -11   7  14      409.85      449.72     58.14 o
 -10   7  14      118.12      137.12     48.65 o
  -9   7  14      104.37      131.58     45.78 o
  -8   7  14      415.45      498.00     55.15 o
  -7   7  14       63.80       72.94     39.76 o
  -6   7  14      509.62      521.36     49.73 o
  -5   7  14      319.09      340.98     45.58 o
  -4   7  14      809.40      833.67     57.60 o
  -3   7  14      496.92      500.91     57.52 o
  -2   7  14      538.15      603.25     68.34 o
  -1   7  14      983.09      810.14     66.81 o
   0   7  14       33.38       12.67     45.45 o
   1   7  14      421.16      365.30     60.47 o
   2   7  14        4.45       17.38     50.33 o
   3   7  14        1.97       14.53    174.80 o
 -12   8  14      261.78      304.41    105.88 o
 -11   8  14      151.37      141.50     52.70 o
 -10   8  14       99.68      148.14     51.41 o
  -9   8  14      461.63      502.76     58.67 o
  -8   8  14       49.10       92.03     47.34 o
  -7   8  14      941.26      833.37    155.32 o
  -6   8  14       78.50       52.46     43.80 o
  -5   8  14      787.51      775.66     57.64 o
  -4   8  14       81.96      165.12     43.60 o
  -3   8  14       42.28       18.55     42.41 o
  -2   8  14      237.06      242.97     55.89 o
  -1   8  14        1.85      -45.60     50.60 o
   0   8  14      308.10      396.00     63.24 o
   1   8  14      102.47      186.52     86.79 o
   2   8  14      244.63      325.20     88.31 o
 -11   9  14      213.29      425.51    145.83 o
 -10   9  14        1.89      -28.76     49.76 o
  -9   9  14      187.22      247.82     61.18 o
  -8   9  14      173.69      274.41     65.89 o
  -7   9  14        5.11       -1.16     86.60 o
  -6   9  14      353.96      481.78     54.76 o
  -5   9  14      184.69      153.84     47.84 o
  -4   9  14      338.73      286.60     49.93 o
  -3   9  14      253.22      313.53     66.29 o
  -2   9  14      168.96      147.51     52.59 o
  -1   9  14      207.45      194.56     59.41 o
   0   9  14       19.25       32.72     51.36 o
   1   9  14       83.12      -29.97     99.88 o
  -9  10  14       43.27       12.98    111.87 o
  -8  10  14      190.24      289.41     58.73 o
  -7  10  14       71.79       79.00     53.79 o
  -6  10  14       39.36       28.29     52.74 o
  -5  10  14       43.61       80.14     70.24 o
  -4  10  14        3.64       -1.54     45.45 o
  -3  10  14      103.12       -3.09     46.48 o
  -2  10  14       14.60       -2.00     54.71 o
  -1  10  14       12.15      -36.39     71.24 o
   0  10  14       79.89      -22.97    109.87 o
  -6  11  14       10.39       10.82     85.59 o
  -5  11  14       81.87       84.44     74.00 o
  -4  11  14      130.65      158.88     83.90 o
  -3  11  14        3.07      -38.95     88.90 o
 -14   1  15        8.24      -92.12     50.03 o
 -13   1  15       48.36       97.50     52.62 o
 -12   1  15        5.17      -14.30     45.29 o
 -11   1  15      453.68      482.35     58.08 o
 -10   1  15      109.63      127.51     47.14 o
  -9   1  15       10.61       68.65     41.82 o
  -8   1  15       30.46      -48.81     37.19 o
  -7   1  15      115.33       70.95     33.76 o
  -6   1  15       26.89       60.65     40.45 o
  -5   1  15        0.55      -39.89     37.01 o
  -4   1  15       45.86       69.98     41.88 o
  -3   1  15        6.37        0.90     39.70 o
  -2   1  15       70.14       58.88     42.92 o
  -1   1  15       24.18       45.49     47.14 o
   0   1  15       21.46       36.20     43.90 o
   1   1  15      107.15      141.35     56.08 o
   2   1  15       93.07       68.67     50.53 o
   3   1  15       15.22       11.44     57.24 o
   4   1  15        0.29      -10.54     83.90 o
 -14   2  15       23.40     -126.82     75.48 o
 -13   2  15      164.96      107.62     53.62 o
 -12   2  15      168.94      169.02     52.63 o
 -11   2  15       55.51       13.61     46.22 o
 -10   2  15      301.44      284.49     49.93 o
  -9   2  15      430.06      512.63     59.83 o
  -8   2  15      488.50      569.03     71.65 o
  -7   2  15        0.30      -61.09     33.49 o
  -6   2  15       77.87      110.81     37.42 o
  -5   2  15      683.07      688.99     56.47 o
  -4   2  15      227.65      179.23     45.82 o
  -3   2  15       63.82       37.31     39.68 o
  -2   2  15       58.05       33.33     55.79 o
  -1   2  15       44.33        0.52     42.82 o
   0   2  15      454.13      514.30     61.10 o
   1   2  15       59.18       58.28     45.20 o
   2   2  15        1.62      -20.50     49.16 o
   3   2  15       76.27       85.00     52.61 o
   4   2  15       42.00      -25.97     88.90 o
 -13   3  15       27.37       27.42     57.76 o
 -12   3  15       55.39       39.83     59.36 o
 -11   3  15        1.40       45.65     48.72 o
 -10   3  15      251.92      263.81     51.61 o
  -9   3  15      504.73      531.25     56.33 o
  -8   3  15        5.31      -41.45     35.96 o
  -7   3  15      230.11      283.67     47.64 o
  -6   3  15       87.03       75.04     36.86 o
  -5   3  15      668.69      753.48     61.23 o
  -4   3  15      263.08      222.57     47.32 o
  -3   3  15      432.07      476.95     76.16 o
  -2   3  15      142.35      161.05     52.79 o
  -1   3  15        1.72      -28.04     49.39 o
   0   3  15       51.47       77.21     46.46 o
   1   3  15       70.74       94.57     63.00 o
   2   3  15      414.76      457.32     64.59 o
   3   3  15        0.01       53.82     48.90 o
 -13   4  15      241.80      228.93     74.23 o
 -12   4  15        0.34      -74.66     51.78 o
 -11   4  15      199.80      152.43     60.55 o
 -10   4  15        0.04       -6.57     50.33 o
  -9   4  15      339.13      356.48     61.18 o
  -8   4  15      276.83      183.06     49.38 o
  -7   4  15        1.43       -2.26     39.11 o
  -6   4  15     1030.03     1054.43     61.30 o
  -5   4  15        1.43      -76.54     38.27 o
  -4   4  15      564.16      546.51     57.68 o
  -3   4  15        7.33        6.10     41.80 o
  -2   4  15      403.19      423.48     53.32 o
  -1   4  15      448.38      467.49     71.36 o
   0   4  15      301.55      296.58     77.40 o
   1   4  15      231.14      297.92     51.41 o
   2   4  15       73.81       38.00     43.63 o
   3   4  15      125.15       23.20     59.57 o
 -13   5  15       38.57      236.73    123.86 o
 -12   5  15      341.65      589.53    165.56 o
 -11   5  15        0.71       91.18     54.57 o
 -10   5  15      583.52      635.90     67.39 o
  -9   5  15      110.55       74.24     50.53 o
  -8   5  15      126.20       32.86     78.28 o
  -7   5  15     1004.46     1119.82     71.43 o
  -6   5  15        0.70      -52.27     36.12 o
  -5   5  15     1068.16     1163.23     64.70 o
  -4   5  15        0.90      -47.06     41.73 o
  -3   5  15      429.66      526.66     60.04 o
  -2   5  15        0.92       36.82     43.71 o
  -1   5  15      181.42      133.56     47.08 o
   0   5  15       17.82       27.01     58.97 o
   1   5  15       40.80      -25.50     40.74 o
   2   5  15      211.09      237.53     51.99 o
   3   5  15        0.07      -37.55     70.04 o
 -12   6  15       14.54      102.34     79.17 o
 -11   6  15      923.88      839.75     82.44 o
 -10   6  15       79.39      102.00     48.42 o
  -9   6  15     1119.54     1083.86     80.47 o
  -8   6  15       41.59       13.67     53.51 o
  -7   6  15      708.39      699.58     54.23 o
  -6   6  15      822.66      961.65     73.94 o
  -5   6  15       16.33      -11.93     35.89 o
  -4   6  15      169.59      193.63     50.05 o
  -3   6  15        7.68       50.53     44.87 o
  -2   6  15      650.77      734.28     77.42 o
  -1   6  15      485.05      598.49     62.39 o
   0   6  15      376.55      460.80     64.03 o
   1   6  15      316.16      281.61     59.72 o
   2   6  15       60.24      105.07    104.38 o
 -12   7  15      603.56      609.04    100.11 o
 -11   7  15       28.50      -18.21     47.99 o
 -10   7  15      497.06      490.75     59.62 o
  -9   7  15       47.37       48.79     67.61 o
  -8   7  15      475.30      544.16    106.34 o
  -7   7  15      378.72      404.01     50.60 o
  -6   7  15      631.61      662.99     63.60 o
  -5   7  15      976.12     1001.44     77.27 o
  -4   7  15       94.72      119.72     49.36 o
  -3   7  15      892.14      976.20     73.28 o
  -2   7  15      139.33      111.92     51.00 o
  -1   7  15      175.76      218.30     54.59 o
   0   7  15      265.93      276.58     59.62 o
   1   7  15        7.24       84.64     69.77 o
 -11   8  15      786.70      843.94    101.24 o
 -10   8  15        6.46       -1.75     56.27 o
  -9   8  15      461.38      500.40     70.02 o
  -8   8  15       17.87       59.54     49.35 o
  -7   8  15      635.22      574.72     65.09 o
  -6   8  15      929.64      836.24     62.76 o
  -5   8  15       90.81       89.36     43.91 o
  -4   8  15     1494.48     1617.22     86.80 o
  -3   8  15      147.13      187.64     55.78 o
  -2   8  15     1225.21     1268.64    106.43 o
  -1   8  15      728.98      660.64     82.08 o
   0   8  15      322.85      267.69     84.75 o
  -9   9  15      259.70      307.13     83.64 o
  -8   9  15      406.31      480.26     75.62 o
  -7   9  15      778.78     1030.72     88.80 o
  -6   9  15      631.12      699.52     63.09 o
  -5   9  15     1253.53     1418.70     76.37 o
  -4   9  15       22.14       71.25     47.98 o
  -3   9  15      385.32      262.13     62.14 o
  -2   9  15      104.05       70.17     63.42 o
  -1   9  15      350.52      378.55     92.84 o
  -7  10  15      425.74      405.66    132.85 o
  -6  10  15      672.25      774.05     69.10 o
  -5  10  15       19.00       89.98     53.15 o
  -4  10  15      332.43      321.46     71.68 o
 -13   0  16     1688.31     1510.58    213.25 o
 -12   0  16        0.89       24.64     62.61 o
 -11   0  16     2435.21     2368.25    137.29 o
 -10   0  16      962.34      860.69     93.58 o
  -9   0  16      588.73      613.94     85.55 o
  -8   0  16     1190.27     1360.03    104.80 o
  -7   0  16       39.25        8.45     59.53 o
  -6   0  16     2069.85     2001.66    122.36 o
  -5   0  16      431.68      470.21    142.83 o
  -4   0  16     1008.85     1033.71    101.97 o
  -3   0  16     1500.99     1435.46    110.15 o
  -2   0  16     1611.69     1503.55    114.90 o
  -1   0  16      775.40      898.14     99.85 o
   0   0  16      584.07      697.72     95.26 o
   1   0  16      565.42      664.05     94.43 o
   2   0  16      237.96      270.54     83.90 o
 -13   1  16        4.29     -124.58     77.48 o
 -12   1  16     1481.83     1564.85     86.59 o
 -11   1  16     1008.82     1113.65     89.82 o
 -10   1  16     1742.35     1751.28     89.24 o
  -9   1  16     2473.77     2544.13     96.08 o
  -8   1  16      578.59      552.58     65.36 o
  -7   1  16     2329.89     2271.77     91.09 o
  -6   1  16       22.38       26.49     39.80 o
  -5   1  16     1842.65     1673.63    140.13 o
  -4   1  16      223.96      306.40     50.52 o
  -3   1  16      505.84      478.77     58.35 o
  -2   1  16      653.15      668.27     62.00 o
  -1   1  16        0.34      -13.14     48.41 o
   0   1  16      321.25      450.61     73.38 o
   1   1  16      184.10      162.98     52.71 o
   2   1  16     1532.43     1403.02     87.95 o
 -13   2  16      775.04      833.50     74.79 o
 -12   2  16        0.87      -26.79     54.35 o
 -11   2  16      997.17     1105.30     74.56 o
 -10   2  16      204.58      151.17     48.94 o
  -9   2  16     1278.85     1215.47     74.56 o
  -8   2  16     1014.73     1065.76    100.06 o
  -7   2  16       39.78      -19.68     41.77 o
  -6   2  16     1411.55     1500.85     79.73 o
  -5   2  16      443.26      427.16     53.63 o
  -4   2  16     1458.85     1471.86     80.17 o
  -3   2  16     1108.55     1149.52     72.33 o
  -2   2  16      817.26      819.31     66.12 o
  -1   2  16      910.38      928.93     72.29 o
   0   2  16       24.02        3.03     48.61 o
   1   2  16     1079.10     1159.76     80.25 o
   2   2  16      255.61      233.73    111.87 o
 -13   3  16        3.60     -175.80     87.90 o
 -12   3  16      458.37      545.71     77.29 o
 -11   3  16      223.80      231.49     63.61 o
 -10   3  16     1609.43     1720.35     87.87 o
  -9   3  16     1208.70     1222.11     76.77 o
  -8   3  16      467.86      416.56     83.33 o
  -7   3  16     1221.89     1382.19     68.53 o
  -6   3  16        4.77       23.89     53.92 o
  -5   3  16     1541.31     1611.11     78.08 o
  -4   3  16      312.48      312.77     52.67 o
  -3   3  16      708.87      653.66     62.01 o
  -2   3  16      841.83      809.64     67.06 o
  -1   3  16       28.07       54.33     48.01 o
   0   3  16      962.76     1066.48     93.57 o
   1   3  16      262.43      256.08     59.26 o
   2   3  16      914.00      998.84    147.83 o
 -12   4  16        0.24      -52.08     56.95 o
 -11   4  16     1116.22     1242.06    140.43 o
 -10   4  16       74.28      115.53     60.15 o
  -9   4  16      445.78      516.00     88.54 o
  -8   4  16      566.52      574.14    133.21 o
  -7   4  16       57.67       68.85     47.04 o
  -6   4  16     1416.50     1458.77     92.89 o
  -5   4  16      182.63      146.82     54.63 o
  -4   4  16     1458.99     1597.79     84.08 o
  -3   4  16      743.46      747.56     64.44 o
  -2   4  16      960.88      959.08     99.96 o
  -1   4  16     1291.42     1306.53     90.38 o
   0   4  16       54.28       90.11     87.87 o
   1   4  16      595.53      548.57     68.37 o
   2   4  16        5.31       92.89    107.87 o
 -12   5  16      538.13      636.26    143.83 o
 -11   5  16      305.79      291.50     67.76 o
 -10   5  16      564.37      617.22     93.89 o
  -9   5  16     1146.67     1231.65    104.27 o
  -8   5  16      350.63      347.64     66.37 o
  -7   5  16     1719.04     1992.33    122.44 o
  -6   5  16      288.92      380.00     95.22 o
  -5   5  16     1165.96     1185.24     87.89 o
  -4   5  16        9.57        3.80     52.75 o
  -3   5  16      561.57      574.54     75.60 o
  -2   5  16      459.94      488.18     75.00 o
  -1   5  16        0.91       35.36     60.69 o
   0   5  16      353.56      446.28     74.88 o
 -11   6  16      445.34      596.09     97.07 o
 -10   6  16       98.44      153.26     74.49 o
  -9   6  16      135.47      148.21     69.66 o
  -8   6  16      187.83      157.87     91.83 o
  -7   6  16      149.33       77.56     51.34 o
  -6   6  16     1274.05     1279.24     78.93 o
  -5   6  16      438.82      448.44     75.82 o
  -4   6  16      418.67      465.28     67.33 o
  -3   6  16      322.45      255.74     56.53 o
  -2   6  16      458.60      486.47     80.45 o
  -1   6  16      730.35      740.19    103.53 o
   0   6  16       63.45       -4.49     67.37 o
 -10   7  16      150.72      257.49     79.34 o
  -9   7  16      276.99      321.04    107.02 o
  -8   7  16      203.74      334.14     59.51 o
  -7   7  16      588.25      568.43     65.90 o
  -6   7  16        0.08       11.23     58.71 o
  -5   7  16      195.20      163.22     59.83 o
  -4   7  16       53.20       18.94     51.82 o
  -3   7  16      150.50      118.33     53.51 o
  -2   7  16      295.54      274.66     59.92 o
  -1   7  16        3.42       36.35     74.78 o
  -9   8  16      114.16      132.85    112.87 o
  -8   8  16       10.32      -38.33     78.72 o
  -7   8  16        2.87       -8.22     53.76 o
  -6   8  16      205.31      292.48     53.50 o
  -5   8  16      202.00      109.76     66.17 o
  -4   8  16      198.88      113.49     94.14 o
  -3   8  16      179.09      206.62     68.11 o
  -2   8  16      174.55      274.68    117.86 o
 -12   1  17       29.38      -19.68     53.00 o
 -11   1  17        1.43       17.30     64.25 o
 -10   1  17        4.32       -5.13     55.75 o
  -9   1  17       16.38       95.07    123.86 o
  -8   1  17       13.01      -62.32     55.74 o
  -7   1  17       65.64      118.51     47.03 o
  -6   1  17        1.65      -10.12     43.72 o
  -5   1  17        0.31       -9.31     42.44 o
  -4   1  17       32.65      111.76     48.84 o
  -3   1  17       58.50       30.66     48.36 o
  -2   1  17      162.48      130.98     51.09 o
  -1   1  17      123.38       65.12     75.26 o
   0   1  17      406.49      503.97     70.66 o
 -12   2  17       15.04      -61.02     58.13 o
 -11   2  17       11.74       20.62     52.30 o
 -10   2  17       70.90       92.29     53.05 o
  -9   2  17       47.75       76.46     77.41 o
  -8   2  17       93.61       87.75     68.86 o
  -7   2  17        4.03       16.89     43.77 o
  -6   2  17      125.41       73.26     51.76 o
  -5   2  17       95.61      115.95     49.36 o
  -4   2  17       87.11      159.96     52.60 o
  -3   2  17       92.95       87.26     50.45 o
  -2   2  17       85.67      136.69     51.70 o
  -1   2  17      313.36      370.97     63.51 o
   0   2  17        0.08       79.91     98.89 o
 -12   3  17      111.59      107.77     78.75 o
 -11   3  17      147.19       90.18     65.72 o
 -10   3  17       10.21      -32.95     70.15 o
  -9   3  17      206.90      343.79     83.59 o
  -8   3  17        1.68      -38.94     61.01 o
  -7   3  17      396.75      299.99     66.85 o
  -6   3  17       68.23        5.79     44.50 o
  -5   3  17       14.95       20.79     44.80 o
  -4   3  17      185.42      149.70     51.27 o
  -3   3  17      211.73      125.87     54.01 o
  -2   3  17       46.01      120.47     54.22 o
  -1   3  17        0.22        8.09     52.23 o
   0   3  17      213.94      321.63    128.85 o
 -11   4  17      134.50       90.18     79.68 o
 -10   4  17      393.56      481.01    135.34 o
  -9   4  17      135.85      160.29    123.86 o
  -8   4  17       58.36      172.05     75.92 o
  -7   4  17       91.47       87.92     55.88 o
  -6   4  17       71.51      208.89     80.08 o
  -5   4  17      389.68      442.00     71.28 o
  -4   4  17        7.34       10.77     78.11 o
  -3   4  17      253.59      365.35     64.00 o
  -2   4  17        0.41      -26.66     52.19 o
  -1   4  17       41.20       61.93    107.87 o
   0   4  17       53.77      154.82    123.86 o
 -10   5  17       18.83      149.83    108.87 o
  -9   5  17      259.16      300.24     81.92 o
  -8   5  17       79.16      -59.03     58.53 o
  -7   5  17      300.54      336.01     92.84 o
  -6   5  17      248.23      168.73    101.38 o
  -5   5  17       20.08       39.69     58.72 o
  -4   5  17      354.46      372.47     73.97 o
  -3   5  17      113.30      140.16     66.89 o
  -2   5  17      277.87      306.24     91.00 o
 -10   6  17      223.52      120.86    111.87 o
  -9   6  17       85.47      104.88     97.89 o
  -8   6  17      420.54      455.08    114.56 o
  -7   6  17      529.60      486.53    102.46 o
  -6   6  17      170.98      227.97     71.63 o
  -5   6  17      310.36      220.16    167.02 o
  -4   6  17      184.92      148.78     69.59 o
  -3   6  17      766.04      616.28    140.84 o
  -8   7  17       57.13      -48.99     82.90 o
  -7   7  17      677.47      749.13    170.80 o
  -6   7  17      213.28       -6.57     80.99 o
  -5   7  17      182.57      172.67     90.24 o
  -4   7  17      723.39      627.27    136.84 o
 -11   0  18      349.69      273.68     91.11 o
 -10   0  18      859.77     1017.82    155.82 o
  -9   0  18     1085.24     1079.75    151.82 o
  -8   0  18      781.11      841.02    143.83 o
  -7   0  18     2539.14     2604.17    148.22 o
  -6   0  18      133.01       91.62     73.41 o
  -5   0  18     1174.95     1157.60    111.78 o
  -4   0  18        1.95       53.23    102.38 o
  -3   0  18      525.76      404.39     90.23 o
  -2   0  18      392.03      336.61    119.86 o
 -11   1  18     1239.31     1273.82     99.23 o
 -10   1  18       29.58       68.24     80.14 o
  -9   1  18      883.65      931.92    147.83 o
  -8   1  18      782.65      815.96     95.98 o
  -7   1  18      148.18       14.06     51.10 o
  -6   1  18     1356.02     1259.15     79.01 o
  -5   1  18      134.11      154.99     66.46 o
  -4   1  18     1018.53     1089.93     87.94 o
  -3   1  18      500.98      576.78     70.75 o
  -2   1  18      574.52      745.14    133.84 o
 -10   2  18      671.26      812.43    105.55 o
  -9   2  18      769.54      873.50    148.33 o
  -8   2  18      525.76      574.22     92.15 o
  -7   2  18     1795.03     1803.04     91.71 o
  -6   2  18       55.97      -11.11     49.29 o
  -5   2  18     1503.47     1624.59    130.47 o
  -4   2  18        5.86      -49.87     52.11 o
  -3   2  18      241.43      238.34     60.94 o
  -2   2  18        2.56       19.98     92.89 o
 -10   3  18        0.63      -82.90    108.87 o
  -8   3  18       96.17      -27.13     72.74 o
  -7   3  18       45.82      -12.75     57.67 o
  -6   3  18      637.02      586.20     66.54 o
  -5   3  18       38.79       29.74     51.33 o
  -4   3  18     1235.06     1213.47     85.01 o
  -3   3  18      323.04      333.31     88.58 o
  -2   3  18      325.30      547.36    135.84 o
  -7   4  18      527.27      500.42    145.83 o
  -6   4  18      258.54      277.60    106.38 o
  -5   4  18     1125.98     1265.42    124.65 o
  -4   4  18        6.30      -74.93     77.34 o
  -7   5  18       43.97      -71.92    121.86 o
  -6   5  18      368.36      447.21    101.09 o
  -5   5  18       19.90      -20.98    107.87 o
  -7   1  19        5.74       40.69     65.73 o
  -6   1  19        1.25      -22.84     63.07 o
 
